# Supplementary material for: Reduced coupling between cerebrospinal fluid flow and global brain activity is linked to Alzheimer disease–related pathology
Source: PLoS Biol. 2021 Jun 1;19(6):e3001233. doi: 10.1371/journal.pbio.3001233 (PMC8168893; doi:10.1371/journal.pbio.3001233)
Supplement: S1 Data — This zipped folder contains Excel tables organized by figure and table, (i.e., Fig 1B and 1C; Fig 2A–2D; Fig 3A–3D; Fig 4A–4E; S1A–S1D Fig; S2A–S2C Fig; S3A–S3D Fig; S4A and S4B Fig; S5A–S5D Fig; S6A–S6D Fig; S7A–S7D Fig; S8A–S8H Fig; S9A and S9B Fig; S10A–S10D Fig; S11A–S11E Fig; S12A and S12B Fig; Table 1; S1 Table) within which the data for individual panels are displayed in separate tabs/sheets, as well as the scripts used to generate the all above figures and tables in this manuscript. (ZIP) [file pbio.3001233.s014.zip › Reduced-coupling-between-cerebrospinal-fluid-flow-and-global-brain-activity-is-linked-to-Alzheimer-s-main/README.md]

# Reduced-coupling-between-cerebrospinal-fluid-flow-and-global-brain-activity-is-linked-to-Alzheimer-s

 The instruction of code files for research article "Reduced coupling between cerebrospinal fluid flow and global brain activity is linked to Alzheimer's disease related pathology".
 
 Edited by Feng Han in Multimodal and Computational Neuroimaging Laborary (MCNL) at Pennsylvania State University.
 

 
 The file included 19 Matlab scripts and one Python code (run the linear mixed effect model) corresponding to the Fig. 1-4, Fig. S1-S12, table 1, and table S1 in our manuscript.
 
 NOTE: please see the data used to derive the above figures at the "data_figs.xlsx". In this excel file, we included multiple sheets including/indicating the data corresponding to each figrue. 
 
 
Updates: the summarized data used in the above scripts have been uploaded. According to the ADNI data use policy, we here did not share the identificable ID for each subject, but we share simulated ID in our excel file.

Please send feedback to Feng Han (fzh21@psu.edu).
 
 (03/24/2020)
