# Supplementary material for: Reduced coupling between cerebrospinal fluid flow and global brain activity is linked to Alzheimer disease–related pathology
Source: PLoS Biol. 2021 Jun 1;19(6):e3001233. doi: 10.1371/journal.pbio.3001233 (PMC8168893; doi:10.1371/journal.pbio.3001233)
Supplement: S1 Data — This zipped folder contains Excel tables organized by figure and table, (i.e., Fig 1B and 1C; Fig 2A–2D; Fig 3A–3D; Fig 4A–4E; S1A–S1D Fig; S2A–S2C Fig; S3A–S3D Fig; S4A and S4B Fig; S5A–S5D Fig; S6A–S6D Fig; S7A–S7D Fig; S8A–S8H Fig; S9A and S9B Fig; S10A–S10D Fig; S11A–S11E Fig; S12A and S12B Fig; Table 1; S1 Table) within which the data for individual panels are displayed in separate tabs/sheets, as well as the scripts used to generate the all above figures and tables in this manuscript. (ZIP) [file pbio.3001233.s014.zip › Reduced-coupling-between-cerebrospinal-fluid-flow-and-global-brain-activity-is-linked-to-Alzheimer-s-main/data_figs.xlsx]

## Sheet: fig1-b
bold_tmp	csf_tmp
-0.216587	1.00536
-0.312819	1.05088
-0.217501	0.968081
-0.0503499	0.929574
-0.0269661	1.05967
-0.0897949	1.15254
-0.0223002	1.06353
0.121502	0.96285
0.107168	0.984491
-0.0320393	1.01947
-0.0582736	0.98123
0.0369936	0.946673
0.0430102	0.974457
-0.0967426	1.01389
-0.215096	1.01126
-0.176994	0.974525
-0.0305946	0.936163
0.0828435	0.914645
0.119422	0.916338
0.185809	0.947028
0.325385	0.991307
0.371369	1.00645
0.212373	0.992269
0.03925	1.00899
0.0620174	1.05555
0.172753	1.05132
0.152689	1.01525
0.00555338	1.06422
-0.123768	1.15874
-0.163638	1.12132
-0.137882	0.972549
-0.123687	0.928677
-0.165638	1.0204
-0.169089	1.0537
-0.0569945	0.967186
0.00698546	0.902296
-0.123518	0.928536
-0.239802	0.975368
-0.123429	0.997204
0.0162985	1.0049
-0.0782729	1.0018
-0.226576	1.00326
-0.164585	1.0305
-0.0155969	1.05306
-0.0165987	1.03327
-0.126814	0.996803
-0.16354	0.978303
-0.0421581	0.964957
0.197576	0.938918
0.41103	0.90686
0.473487	0.894926
0.44716	0.942574
0.439207	1.02634
0.408474	1.03339
0.345812	0.952901
0.338713	0.958603
0.258905	1.11247
-0.104884	1.21868
-0.508178	1.16587
-0.529607	1.08943
-0.326827	1.0496
-0.326311	0.960512
-0.434763	0.892332
-0.376602	0.972018
-0.29565	1.05194
-0.262602	0.965381
0.0304036	0.896061
0.453256	1.01693
0.359067	1.11014
-0.201306	0.985965
-0.40364	0.85426
-0.0752044	0.915172
0.114291	1.02197
-0.0248179	1.00943
-0.00497682	0.951559
0.265112	0.939951
0.383744	0.93648
0.266594	0.920225
0.162495	0.948546
0.159348	1.02915
0.23212	1.0681
0.352512	1.01593
0.307274	0.998325
-0.0678988	1.14059
-0.476312	1.29126
-0.515034	1.2047
-0.257244	0.973391
-0.0301829	0.887403
0.0655844	0.939643
0.0753232	0.931766
-0.00100757	0.905698
-0.114928	0.993499
-0.183426	1.09133
-0.19261	1.07762
-0.0970246	1.02531
0.144404	0.976895
0.328648	0.902155
0.209598	0.888629
-0.0654701	0.975535
-0.193094	1.00016
-0.193665	0.921455
-0.133217	0.901372
0.199713	0.92131
0.713429	0.865364
0.716244	0.911137
-0.0636956	1.19832
-0.815599	1.3904
-0.74989	1.20474
-0.195182	0.935246
0.101773	0.913969
0.0733776	1.00249
0.0557518	0.98919
0.0615301	0.928597
-0.0484438	0.906969
-0.166091	0.936112
-0.156408	1.0426
-0.0734564	1.15274
0.0643107	1.11427
0.306377	0.977071
0.507282	0.930264
0.447713	0.980202
0.207446	1.01178
0.0467312	1.01583
0.00786785	1.01649
-0.0408462	0.995685
-0.107633	0.981606
-0.102021	0.9901
-0.0300742	0.961362
0.0105656	0.91562
-0.0581976	0.940346

## Sheet: fig1-c
see mat files and the corresponding matlab script

## Sheet: fig2
	id_simu	session	coupling	age	gender	apoe	disease	age_c	coupling_adj_age_gender	Coupling_adj_disease	coupling_adj_disease_age_gender
1	1	2	-0.0490126	83.1	1	NaN	4	9.30629	-0.0691157	0.00563434	-0.0109591
2	1	1	0.0272909	81.1	1	NaN	4	7.30629	0.0186149	0.0819378	0.0755797
3	2	1	-0.032335	90.3	1	NaN	2	16.5063	-0.0935759	-0.0231443	-0.0765851
4	3	1	-0.150664	81.5	0	NaN	4	7.70629	-0.227763	-0.096017	-0.166489
5	3	2	-0.135938	83.4	0	NaN	4	9.60629	-0.223893	-0.0812908	-0.161486
6	4	1	-0.322002	78.7	1	NaN	4	4.90629	-0.316965	-0.267355	-0.26143
7	5	1	-0.150567	69.6	1	NaN	2	-4.19371	-0.0935371	-0.141377	-0.0888811
8	6	1	-0.103936	64	1	0	2	-9.79371	-0.0149098	-0.0947451	-0.0135906
9	6	2	-0.28942	66.1	1	0	2	-7.69371	-0.212392	-0.280229	-0.209822
10	7	1	-0.254709	87.4	1	0	2	13.6063	-0.29938	-0.245518	-0.284118
11	7	2	-0.208519	89.3	1	0	2	15.5063	-0.264046	-0.199328	-0.247651
12	8	4	-0.0170373	81.2	0	0	4	7.40629	-0.0924227	0.0376096	-0.0313268
13	8	1	-0.115346	75.3	0	0	4	1.50629	-0.157021	-0.0606989	-0.0994409
14	8	2	-0.102343	77.3	0	0	4	3.50629	-0.155445	-0.0476961	-0.0966735
15	8	3	-0.175755	79.6	0	0	4	5.80629	-0.241998	-0.121108	-0.181856
16	9	1	0.175124	72.1	0	1	2	-1.69371	0.151732	0.184315	0.161949
17	10	1	-0.456632	76.6	0	0	2	2.80629	-0.505735	-0.447441	-0.492836
18	11	1	-0.502949	66.1	1	1	2	-7.69371	-0.425921	-0.493758	-0.423351
19	12	1	0.0386778	65.5	0	0	2	-8.29371	0.0529955	0.0478685	0.0592799
20	12	2	-0.055889	67.5	0	0	2	-6.29371	-0.0529984	-0.0466982	-0.0455222
21	13	1	-0.2323	63	0	2	2	-10.7937	-0.203698	-0.223109	-0.198904
22	13	2	-0.160919	64.8	0	2	2	-8.99371	-0.142602	-0.151728	-0.136734
23	14	1	-0.245381	69	0	2	2	-4.79371	-0.25106	-0.23619	-0.242691
24	14	2	-0.171798	71.1	0	2	2	-2.69371	-0.189476	-0.162607	-0.179855
25	15	1	-0.0648585	77.8	0	0	2	4.00629	-0.120818	-0.0556678	-0.107204
26	15	2	-0.260407	79.9	0	0	2	6.10629	-0.328365	-0.251216	-0.3135
27	16	1	-0.177459	71.8	1	0	2	-1.99371	-0.132999	-0.168268	-0.127032
28	16	2	-0.0191656	73.9	1	0	2	0.106289	0.0132961	-0.00997494	0.0205144
29	17	1	-0.408475	83.2	0	1	2	9.40629	-0.495288	-0.399285	-0.478456
30	18	1	-0.632381	57.9	0	0	2	-15.8937	-0.57464	-0.623191	-0.572885
31	19	1	0.112331	74	0	1	2	0.206289	0.0780832	0.121522	0.0894325
32	20	1	0.149886	70.6	1	1	2	-3.19371	0.201203	0.159077	0.206455
33	21	1	-0.214747	69	1	0	2	-4.79371	-0.154289	-0.205556	-0.14999
34	22	1	-0.472776	66.6	1	0	4	-7.19371	-0.398605	-0.418129	-0.35028
35	23	1	-0.0116955	73.6	1	0	4	-0.193711	0.0224803	0.0429514	0.0749761
36	24	1	-0.00159957	70.3	0	0	4	-3.49371	-0.014707	0.0530473	0.0398938
37	25	1	-0.0578532	60.1	0	0	2	-13.6937	-0.0126822	-0.0486625	-0.00961554
38	25	2	-0.310529	64.3	0	0	2	-9.49371	-0.289355	-0.301338	-0.283785
39	26	1	-0.329387	72.9	0	1	2	-0.893711	-0.35735	-0.320196	-0.346656
40	27	1	-0.425717	74	1	0	4	0.206289	-0.393827	-0.371071	-0.341093
41	27	2	-0.134061	76.1	1	0	4	2.30629	-0.114169	-0.0794141	-0.0601838
42	28	1	-0.174141	79.4	1	1	1	5.60629	-0.173104	-0.276799	-0.274457
43	29	1	-0.452729	77.3	1	1	2	3.50629	-0.439694	-0.443539	-0.430449
44	30	1	0.1578	82.4	1	1	1	8.60629	0.141697	0.0551427	0.0421316
45	31	1	0.000118838	74.5	0	1	2	0.706289	-0.0369856	0.00930955	-0.0253383
46	32	1	-0.281319	78.1	0	0	4	4.30629	-0.338992	-0.226672	-0.279743
47	33	1	-0.268652	80.8	1	0	4	7.00629	-0.275614	-0.214006	-0.218828
48	34	1	-0.337546	70	1	1	4	-3.79371	-0.282802	-0.282899	-0.232451
49	34	2	-0.572447	70	1	1	4	-3.79371	-0.517703	-0.5178	-0.467352
50	35	1	-0.460723	66.4	1	0	2	-7.39371	-0.38541	-0.451532	-0.38266
51	35	2	-0.232307	69.5	1	0	2	-4.29371	-0.174706	-0.223116	-0.170109
52	35	3	-0.23717	70.5	1	0	2	-3.29371	-0.185282	-0.227979	-0.18009
53	36	1	-0.102682	81	0	0	2	7.20629	-0.176924	-0.0934909	-0.161404
54	37	1	-0.0477955	86.6	0	1	1	12.8063	-0.154034	-0.150453	-0.247025
55	38	1	-0.482058	72.9	0	0	4	-0.893711	-0.51002	-0.427411	-0.45387
56	38	2	0.0372643	75	0	0	4	1.20629	-0.00269688	0.0919113	0.0547046
57	39	1	0.0554467	63.7	0	0	2	-10.0937	0.0800489	0.0646375	0.0852607
58	40	1	-0.363985	65.7	0	0	4	-8.09371	-0.35081	-0.309338	-0.29895
59	41	1	-0.518152	74.7	0	1	4	0.906289	-0.5564	-0.463506	-0.499177
60	42	1	-0.12219	74.1	1	0	2	0.306289	-0.0908712	-0.113	-0.0835338
61	43	1	-0.0943504	75.4	0	1	2	1.60629	-0.136597	-0.0851597	-0.124414
62	43	2	-0.106993	79.5	0	1	2	5.70629	-0.172666	-0.0978027	-0.158039
63	44	1	-0.0292549	79.7	1	0	4	5.90629	-0.0299319	0.025392	0.0261987
64	45	1	-0.490918	70	1	0	4	-3.79371	-0.436173	-0.436271	-0.385823
65	46	1	0.0744097	71.5	0	0	4	-2.29371	0.054446	0.129057	0.109762
66	47	1	-0.391585	83.7	1	0	4	9.90629	-0.415116	-0.336938	-0.356602
67	48	1	-0.307247	73.8	0	0	4	0.00628931	-0.340352	-0.2526	-0.283665
68	49	1	-0.18892	73.6	0	0	2	-0.193711	-0.220882	-0.179729	-0.209771
69	50	1	-0.432228	65.2	0	1	4	-8.59371	-0.416196	-0.377581	-0.364634
70	50	2	-0.298665	67.3	0	1	4	-6.49371	-0.294632	-0.244018	-0.241819
71	50	3	-0.141735	70.7	0	1	4	-3.09371	-0.157127	-0.0870877	-0.102288
72	51	1	0.0903871	72.5	0	0	2	-1.29371	0.0647098	0.0995778	0.0751653
73	52	1	-0.112963	78	0	1	4	4.20629	-0.170064	-0.0583156	-0.110875
74	52	2	0.104014	80.1	0	1	4	6.30629	0.0349132	0.158661	0.0953537
75	53	1	-0.233832	71.2	1	1	4	-2.59371	-0.185944	-0.179185	-0.134878
76	53	2	-0.1864	71.2	1	1	4	-2.59371	-0.138512	-0.131753	-0.087446
77	54	1	-0.210274	71.6	1	1	2	-2.19371	-0.164671	-0.201083	-0.158823
78	54	2	-0.229718	73.7	1	1	2	-0.0937107	-0.196113	-0.220527	-0.189014
79	55	1	-0.0204026	75.3	0	2	2	1.50629	-0.0620779	-0.0112119	-0.0499539
80	55	2	-0.12271	77.3	0	2	2	3.50629	-0.175813	-0.11352	-0.162497
81	55	3	0.0584369	79.3	0	2	2	5.50629	-0.00609268	0.0676276	0.00841485
82	56	1	-0.256866	74.5	1	0	2	0.706289	-0.227833	-0.247676	-0.220257
83	56	2	-0.0618984	76.6	1	0	2	2.80629	-0.0448633	-0.0527077	-0.0360361
84	57	1	-0.0353348	76.1	0	0	4	2.30629	-0.0815809	0.0193121	-0.023524
85	58	1	-0.137124	62.4	0	0	2	-11.3937	-0.105094	-0.127933	-0.100657
86	59	1	-0.259687	66.2	1	1	4	-7.59371	-0.183231	-0.20504	-0.135144
87	60	1	0.0160112	77	1	1	2	3.20629	0.0307608	0.0252019	0.0398263
88	61	1	-0.462728	88.7	1	0	2	14.9063	-0.514827	-0.453537	-0.49879
89	62	1	-0.0973595	82.2	0	1	1	8.40629	-0.178458	-0.200017	-0.274071
90	63	1	-0.447619	73.4	1	0	4	-0.393711	-0.412301	-0.392972	-0.359924
91	63	2	-0.340343	75.5	1	0	4	1.70629	-0.317023	-0.285696	-0.263395
92	64	1	-0.0359236	79.6	1	0	2	5.80629	-0.0360293	-0.0267329	-0.0254145
93	65	1	-0.0780843	76.2	0	1	4	2.40629	-0.124902	-0.0234374	-0.0667854
94	66	1	-0.0661427	68.1	0	0	2	-5.69371	-0.0666802	-0.056952	-0.0588466
95	67	1	0.0500977	74.4	1	1	2	0.606289	0.0797026	0.0592884	0.0872189
96	68	1	-0.118231	72.2	1	1	2	-1.59371	-0.0760565	-0.109041	-0.0698512
97	69	1	-0.111528	81.5	0	2	2	7.70629	-0.188627	-0.102337	-0.172809
98	70	1	-0.226113	73	1	0	2	-0.793711	-0.188509	-0.216922	-0.181827
99	70	2	-0.255375	75.1	1	0	2	1.30629	-0.229769	-0.246184	-0.221836
100	71	1	-0.0967006	83.4	0	0	2	9.60629	-0.184656	-0.0875099	-0.167705
101	71	2	0.0617052	85.4	0	0	2	11.6063	-0.0376772	0.0708959	-0.0195349
102	72	1	0.147622	69.8	0	2	4	-3.99371	0.137371	0.202269	0.191674
103	73	1	-0.26555	60.3	0	0	2	-13.4937	-0.221522	-0.256359	-0.218336
104	74	1	0.255743	68.5	0	0	2	-5.29371	0.25292	0.264933	0.260992
105	75	1	0.00360855	85	1	0	4	11.2063	-0.0273504	0.0582555	0.0319384
106	76	1	-0.0682391	73.7	0	2	1	-0.0937107	-0.100773	-0.170897	-0.20145
107	77	1	-0.14206	75.5	0	0	2	1.70629	-0.184878	-0.132869	-0.172635
108	77	2	-0.161322	77.5	0	0	2	3.70629	-0.215567	-0.152131	-0.202132
109	78	1	0.0676538	77.3	0	1	1	3.50629	0.0145514	-0.0350037	-0.0839811
110	79	1	-0.165091	73.8	1	1	2	0.00628931	-0.132058	-0.1559	-0.124899
111	80	1	-0.221897	83.2	1	1	2	9.40629	-0.242572	-0.212707	-0.229812
112	81	1	-0.063226	69.3	1	1	2	-4.49371	-0.00448189	-0.0540353	-4.6238e-06
113	82	1	-0.380352	63.5	0	2	2	-10.2937	-0.354607	-0.371161	-0.349514
114	83	1	-0.125785	75.1	0	1	1	1.30629	-0.166318	-0.228443	-0.266161
115	84	1	-0.320933	72.7	1	1	2	-1.09371	-0.281615	-0.311742	-0.275112
116	85	1	0.103355	73.1	0	0	2	-0.693711	0.0742495	0.112546	0.0850626
117	86	1	-0.12953	74.5	0	0	2	0.706289	-0.166635	-0.12034	-0.154988
118	87	1	-0.194616	71.3	0	0	2	-2.49371	-0.213437	-0.185426	-0.203697
119	88	1	-0.147332	68.1	1	0	2	-5.69371	-0.081732	-0.138142	-0.0779698
120	88	2	0.018326	70.1	1	0	2	-3.69371	0.0724993	0.0275167	0.0774532
121	89	1	-0.110242	78.3	1	1	2	4.50629	-0.10292	-0.101051	-0.0930795
122	89	2	-0.282638	80.3	1	1	2	6.50629	-0.286743	-0.273447	-0.275711
123	90	1	-0.387066	69.7	1	0	2	-4.09371	-0.330607	-0.377875	-0.325891
124	90	2	-0.354656	71.7	1	0	2	-2.09371	-0.309625	-0.345465	-0.303717
125	91	1	0.0793001	60.7	1	2	2	-13.0937	0.187181	0.0884908	0.186534
126	91	2	-0.262488	62.8	1	2	2	-10.9937	-0.166606	-0.253297	-0.166002
127	91	3	-0.192746	65.5	1	2	2	-8.29371	-0.11229	-0.183555	-0.110077
128	92	1	0.0333398	79.4	1	0	4	5.60629	0.0343768	0.0879867	0.0903287
129	93	1	0.137776	77.2	1	2	2	3.40629	0.151383	0.146967	0.160568
130	93	2	-0.136908	79.2	1	2	2	5.40629	-0.134728	-0.127717	-0.124351
131	94	1	-0.13867	82	1	0	2	8.20629	-0.152488	-0.129479	-0.140443
132	95	1	-0.144524	76.2	0	0	2	2.40629	-0.191342	-0.135334	-0.178681
133	96	1	-0.0809296	75.1	1	0	2	1.30629	-0.0553242	-0.0717389	-0.0473908
134	97	1	-0.22795	74.6	1	1	2	0.806289	-0.199488	-0.218759	-0.191852
135	98	1	-0.301257	59.7	1	1	2	-14.0937	-0.187662	-0.292066	-0.188906
136	98	2	-0.267405	61.7	1	1	2	-12.0937	-0.165238	-0.258215	-0.165289
137	99	1	-0.0472285	78.1	1	2	3	4.30629	-0.0387638	-0.00840856	0.00058644
138	100	1	-0.346042	68.1	1	0	3	-5.69371	-0.280442	-0.307222	-0.24705
139	101	1	-0.132573	80.5	1	1	3	6.70629	-0.13782	-0.0937526	-0.0970401
140	102	1	-0.152783	66.6	0	1	3	-7.19371	-0.14475	-0.113963	-0.108181
141	103	1	-0.0605492	72.6	1	0	3	-1.19371	-0.0206599	-0.0217293	0.015413
142	104	1	-0.0400256	76.4	0	0	3	2.60629	-0.0879859	-0.0012057	-0.0455772
143	105	1	-0.219952	79.1	1	0	3	5.30629	-0.2172	-0.181132	-0.177254
144	106	1	-0.235118	72.9	0	0	3	-0.893711	-0.26308	-0.196298	-0.222757
145	107	1	-0.3943	81.6	0	0	3	7.80629	-0.471971	-0.35548	-0.426463
146	108	1	-0.479719	68.7	1	0	3	-5.09371	-0.417547	-0.4409	-0.383798
147	108	2	-0.274856	70.9	1	0	3	-2.89371	-0.225254	-0.236037	-0.190194
148	109	1	-0.0580062	65.7	0	1	3	-8.09371	-0.0448312	-0.0191862	-0.00879838
149	110	1	0.0483698	73.5	0	1	3	-0.293711	0.0169789	0.0871897	0.0576595
150	110	2	0.154089	76	0	1	3	2.20629	0.108414	0.192909	0.150584
151	111	1	-0.178723	67.3	1	0	3	-6.49371	-0.108551	-0.139903	-0.0756367
152	112	1	-0.213712	80.1	0	0	3	6.30629	-0.282812	-0.174892	-0.238199
153	113	1	-0.43876	70	0	0	3	-3.79371	-0.450154	-0.399941	-0.411559
154	114	1	-0.37021	67.6	1	0	3	-6.19371	-0.301753	-0.33139	-0.268659
155	115	1	-0.0467275	79	0	0	3	5.20629	-0.109543	-0.00790759	-0.0655851
156	116	1	-0.111643	69.3	1	0	3	-4.49371	-0.052899	-0.0728232	-0.0187925
157	117	1	-0.0897235	76.8	0	2	4	3.00629	-0.139969	-0.0350766	-0.0814952
158	118	1	-0.336715	63.2	0	0	4	-10.5937	-0.309256	-0.282068	-0.258886

## Sheet: fig3
	id	session	coupling_adj_feng	disease	suvr	suvr_l	gs	coupling_gs_feng	mmse	mmse_l	coupling_adj_age_gender	age_c	gender	coupling_adj_age_gender_gs	gs_adj_age_gender
1	NA	2	-0.0665575	4	0.7132	-0.0191	0.308454	-0.0512164	28	1	-0.0691157	9.33608	1	0.126232	0.306168
2	NA	1	0.0210463	4	0.7346	-0.0214	0.20246	-0.0319364	29	0	0.0186149	7.33608	1	0.146835	0.200577
3	NA	1	-0.0905609	2	0.9883	0.0082	0.212186	-0.137274	27	3	-0.0935759	16.5361	1	0.0408037	0.208449
4	NA	1	-0.228804	4	0.73	0.0369	0.314376	-0.209646	30	0	-0.227763	7.73608	0	-0.0286654	0.313224
5	NA	2	-0.224814	4	0.7669	0.0143	0.531184	-0.0659014	30	0	-0.223893	9.63608	0	0.112512	0.529649
6	NA	1	-0.314686	4	0.9155	0.0586	0.235597	-0.346308	25	-4	-0.316965	4.93608	1	-0.167759	0.234196
7	NA	1	-0.0918353	2	0.8063	-0.0129	0.21168	-0.138875	28	-3	-0.0935371	-4.16392	1	0.040522	0.212112
8	NA	1	-0.013563	2	0.7651	0.0049	0.315704	0.00645098	30	0	-0.0149098	-9.76392	1	0.185029	0.317264
9	NA	2	-0.210912	2	0.77	-0.0341	0.336309	-0.177617	30	0	-0.212392	-7.66392	1	0.000595655	0.337446
10	NA	1	-0.296549	2	0.9257	0.0133	0.238194	-0.326498	26	-2	-0.29938	13.6361	1	-0.148529	0.235041
11	NA	2	-0.261094	2	0.939	-0.024	0.237535	-0.291468	24	0	-0.264046	15.5361	1	-0.113612	0.234
12	NA	4	-0.0934828	4	0.8112	0.0068	0.26736	-0.104631	29	1	-0.0924227	7.43608	0	0.0768995	0.266268
13	NA	1	-0.158455	4	0.7482	0.003	0.246696	-0.182924	30	-1	-0.157021	1.53608	0	-0.000785943	0.246792
14	NA	2	-0.156753	4	0.7512	0.017	0.219075	-0.199025	30	0	-0.155445	3.53608	0	-0.0167025	0.218769
15	NA	3	-0.24316	4	0.7682	0.043	0.290526	-0.239375	30	-1	-0.241998	5.83608	0	-0.0580046	0.289757
16	NA	1	0.150095	2	0.9885	0.0195	0.358131	0.197458	29	-2	0.151732	-1.66392	0	0.378541	0.358872
17	NA	1	-0.507087	2	0.7426	0.0127	0.287702	-0.505123	29	1	-0.505735	2.83608	0	-0.32353	0.287537
19	NA	1	-0.424441	2	0.8746	0.0349	0.263519	-0.438065	29	0	-0.425921	-7.66392	1	-0.259032	0.264657
20	NA	1	0.0509395	2	0.9557	0.0555	0.228849	0.0149674	28	2	0.0529955	-8.26392	0	0.197928	0.23092
21	NA	2	-0.0549276	2	1.0112	0.0078	0.169197	-0.129351	30	-1	-0.0529984	-6.26392	0	0.0541563	0.170865
22	NA	1	-0.205913	2	1.0756	0.0689	0.287703	-0.203948	30	-4	-0.203698	-10.7639	0	-0.0214928	0.290277
23	NA	2	-0.144702	2	1.1445	0.0059	0.258458	-0.161588	26	0	-0.142602	-8.96392	0	0.0210829	0.26067
24	NA	1	-0.252894	2	1.0251	0.0153	0.388406	-0.186017	27	1	-0.25106	-4.76392	0	-0.00507841	0.389772
25	NA	2	-0.191177	2	1.0404	0.0361	0.350827	-0.148523	28	-4	-0.189476	-2.66392	0	0.0327065	0.351769
26	NA	1	-0.122094	2	0.7597	0.0145	0.38289	-0.0587714	30	-3	-0.120818	4.03608	0	0.121671	0.382483
27	NA	2	-0.329508	2	0.7742	-0.0153	0.288746	-0.32687	27	1	-0.328365	6.13608	0	-0.145499	0.287916
28	NA	1	-0.131157	2	0.7616	0.0309	0.319335	-0.108803	29	1	-0.132999	-1.96392	1	0.0692396	0.319324
29	NA	2	0.0152707	2	0.7925	-0.0199	0.402752	0.0913962	30	-3	0.0132961	0.136076	1	0.268364	0.402319
30	NA	1	-0.496221	2	0.9614	0.0143	0.350778	-0.453598	25	-1	-0.495288	9.43608	0	-0.273136	0.349284
31	NA	1	-0.577178	2	0.7376	-0.0136	0.334743	-0.544892	29	0	-0.57464	-15.8639	0	-0.362644	0.338344
32	NA	1	0.0765663	2	1.1625	-0.0393	0.230317	0.0415401	27	-5	0.0780832	0.236076	0	0.223945	0.230675
33	NA	1	0.202968	2	0.9679	0.0278	0.199448	0.148044	29	0	0.201203	-3.16392	1	0.327516	0.19968
34	NA	1	-0.152625	2	0.8287	-0.0062	0.224266	-0.191551	29	1	-0.154289	-4.76392	1	-0.0122584	0.224819
35	NA	1	-0.397093	4	0.7133	0.0065	0.32808	-0.369102	29	0	-0.398605	-7.16392	1	-0.190828	0.329117
36	NA	1	0.024436	4	0.8527	0.0025	0.197757	-0.0315786	29	0	0.0224803	-0.163924	1	0.147722	0.197384
37	NA	1	-0.0164586	4	0.748	0.0059	0.273458	-0.0236759	30	-2	-0.014707	-3.46392	0	0.158477	0.274562
38	NA	1	-0.0150807	2	0.7196	0.0237	0.264737	-0.0279197	26	0	-0.0126822	-13.6639	0	0.154979	0.267895
39	NA	2	-0.291487	2	0.7403	-0.016	0.291071	-0.287351	20	6	-0.289355	-9.46392	0	-0.105016	0.293383
40	NA	1	-0.358936	2	0.9087	0.0275	0.184662	-0.423392	24	0	-0.35735	-0.863924	0	-0.240401	0.185242
41	NA	1	-0.391846	4	0.7014	0.0233	0.251504	-0.413215	28	2	-0.393827	0.236076	1	-0.234547	0.25105
42	NA	2	-0.112055	4	0.7247	0.0091	0.270493	-0.121184	30	0	-0.114169	2.33608	1	0.057137	0.269616
43	NA	1	-0.170781	1	1.0006	0.0888	0.312564	-0.15279	22	-3	-0.173104	5.63608	1	0.0248463	0.311023
44	NA	1	-0.437503	2	1.0631	-0.0764	0.267862	-0.448328	28	0	-0.439694	3.53608	1	-0.270054	0.266743
45	NA	1	0.14421	1	1.0942	-0.005	0.286854	0.145628	19	-2	0.141697	8.63608	1	0.323365	0.284709
46	NA	1	-0.0384707	2	0.956	0.0521	0.152817	-0.123453	30	-4	-0.0369856	0.736076	0	0.0597955	0.153075
47	NA	1	-0.340249	4	0.7491	-0.0126	0.197689	-0.396307	28	1	-0.338992	4.33608	0	-0.213793	0.197222
48	NA	1	-0.273202	4	0.6923	0.0309	0.458157	-0.161363	29	0	-0.275614	7.03608	1	0.0145417	0.456334
49	NA	1	-0.281074	4	1.0341	0.03	0.295376	-0.274163	28	2	-0.282802	-3.76392	1	-0.0957367	0.295728
50	NA	2	-0.515975	4	1.0641	0.023	0.324122	-0.490534	30	-1	-0.517703	-3.76392	1	-0.312432	0.324475
51	NA	1	-0.383911	2	0.7713	0.0165	0.329134	-0.35524	29	1	-0.38541	-7.36392	1	-0.176965	0.330211
52	NA	2	-0.17301	2	0.7878	0.0036	0.25887	-0.189631	30	0	-0.174706	-4.26392	1	-0.0107606	0.259322
53	NA	3	-0.183523	2	0.7914	-0.0092	0.300601	-0.173244	30	-3	-0.185282	-3.26392	1	0.00509199	0.300852
54	NA	1	-0.177997	2	0.7509	0.0252	0.195505	-0.235463	29	-2	-0.176924	7.23608	0	-0.0531085	0.194454
55	NA	1	-0.154752	1	1.0816	0.0203	0.260006	-0.17064	22	-7	-0.154034	12.8361	0	0.0106306	0.257827
56	NA	1	-0.511607	4	1.0752	0.0021	0.315835	-0.491509	29	-2	-0.51002	-0.863924	0	-0.309999	0.316415
57	NA	2	-0.00415027	4	1.0773	0.0556	0.237333	-0.0346536	27	-2	-0.00269688	1.23608	0	0.147609	0.23749
58	NA	1	0.0778787	2	0.7145	-0.0094	0.213287	0.0318754	29	1	0.0800489	-10.0639	0	0.215126	0.21572
59	NA	1	-0.352853	4	0.7321	0.0146	0.209615	-0.401224	30	-1	-0.35081	-8.06392	0	-0.218059	0.211645
60	NA	1	-0.557872	4	1.1305	0.0084	0.456837	-0.446884	28	2	-0.5564	0.936076	0	-0.26708	0.457054
61	NA	1	-0.0888839	2	0.6893	0.0394	0.302791	-0.0771935	29	0	-0.0908712	0.336076	1	0.10089	0.302317
62	NA	1	-0.138025	2	0.9998	0.0615	0.235821	-0.169503	28	-2	-0.136597	1.63608	0	0.012751	0.235897
63	NA	2	-0.173834	2	1.0526	0.0483	0.254258	-0.193428	25	-2	-0.172666	5.73608	0	-0.0116414	0.253509
64	NA	1	-0.0275894	4	0.996	0.0413	0.294008	-0.0215601	30	0	-0.0299319	5.93608	1	0.156267	0.292407
65	NA	1	-0.434446	4	0.6898	0.0139	0.349279	-0.392789	30	-1	-0.436173	-3.76392	1	-0.214971	0.349631
66	NA	1	0.0527706	4	0.772	0.0273	0.365045	0.10459	29	1	0.054446	-2.26392	0	0.285633	0.365907
67	NA	1	-0.41252	4	0.7002	0.0076	0.268426	-0.422981	29	-2	-0.415116	9.93608	1	-0.245119	0.266018
68	NA	1	-0.341881	4	0.7505	0.0209	0.323844	-0.31662	30	0	-0.340352	0.0360759	0	-0.135258	0.324243
69	NA	1	-0.222425	2	1.0517	0.0168	0.243548	-0.248922	26	0	-0.220882	-0.163924	0	-0.0666405	0.243987
70	NA	1	-0.418271	4	0.7574	0.0217	0.250385	-0.440362	29	1	-0.416196	-8.56392	0	-0.257625	0.252516
71	NA	2	-0.296574	4	0.7791	0.0042	0.305161	-0.283355	30	0	-0.294632	-6.46392	0	-0.10137	0.306869
72	NA	3	-0.158854	4	0.7679	0.017	0.336926	-0.12516	30	-1	-0.157127	-3.06392	0	0.0562515	0.337949
73	NA	1	0.0630977	2	0.7567	0.0101	0.158319	-0.0183384	26	0	0.0647098	-1.26392	0	0.164975	0.158979
74	NA	1	-0.171328	4	0.7574	0.005	0.207612	-0.220989	28	1	-0.170064	4.23608	0	-0.0385815	0.207165
75	NA	2	0.0337833	4	0.7624	-0.0079	0.301995	0.0449605	29	0	0.0349132	6.33608	0	0.22617	0.301125
76	NA	1	-0.184141	4	1.0042	-0.0007	0.283588	-0.184828	30	-1	-0.185944	-2.56392	1	-0.00634438	0.283699
77	NA	2	-0.136708	4	1.0035	0.0035	0.346825	-0.0966337	29	1	-0.138512	-2.56392	1	0.0811366	0.346935
78	NA	1	-0.162842	2	0.9316	0.0504	0.249052	-0.185792	29	1	-0.164671	-2.16392	1	-0.00694324	0.249082
79	NA	2	-0.194151	2	0.982	0.0466	0.307935	-0.179145	30	-4	-0.196113	-0.0639241	1	-0.00109472	0.307541
80	NA	1	-0.0635123	2	1.2583	0.0333	0.377944	-0.00337832	28	-2	-0.0620779	1.53608	0	0.177279	0.378041
81	NA	2	-0.17712	2	1.2916	0.0412	0.319247	-0.154822	26	0	-0.175813	3.53608	0	0.0263703	0.318941
82	NA	3	-0.00727332	2	1.3328	0.0634	0.413869	0.0760181	26	-1	-0.00609268	5.53608	0	0.256016	0.41316
83	NA	1	-0.22582	2	0.7523	0.0238	0.20137	-0.279505	30	0	-0.227833	0.736076	1	-0.100303	0.200816
84	NA	2	-0.0427174	2	0.7761	0.0095	0.256326	-0.060978	30	-1	-0.0448633	2.83608	1	0.117471	0.255349
85	NA	1	-0.0829645	4	0.9568	0.016	0.39466	-0.0120553	29	-5	-0.0815809	2.33608	0	0.168362	0.394596
86	NA	1	-0.107347	2	0.7181	0.0167	0.243703	-0.133744	29	1	-0.105094	-11.3639	0	0.049246	0.246398
87	NA	1	-0.181744	4	0.7467	-0.0297	0.218458	-0.224415	29	1	-0.183231	-7.56392	1	-0.0448784	0.219576
88	NA	1	0.0329321	2	1.048	0.0465	0.158317	-0.0485052	29	0	0.0307608	3.23608	1	0.131025	0.157259
89	NA	1	-0.511913	2	0.7184	0.0146	0.3907	-0.443557	30	-4	-0.514827	14.9361	1	-0.267392	0.387286
90	NA	1	-0.179455	1	0.9963	0.0844	0.304452	-0.166694	21	-3	-0.178458	8.43608	0	0.0143545	0.303159
91	NA	1	-0.410358	4	0.7694	0.0559	0.470072	-0.290838	26	4	-0.412301	-0.363924	1	-0.114599	0.469739
92	NA	2	-0.314947	4	0.8253	0.0295	0.387737	-0.248501	30	0	-0.317023	1.73608	1	-0.071465	0.386981
93	NA	1	-0.0336931	2	0.8841	0.0135	0.372861	0.0231645	29	1	-0.0360293	5.83608	1	0.200108	0.37128
94	NA	1	-0.126279	4	0.7023	0.024	0.290376	-0.122591	30	0	-0.124902	2.43608	0	0.0589966	0.290291
95	NA	1	-0.0685713	2	0.6989	0.0121	0.334725	-0.0362962	28	-3	-0.0666802	-5.66392	0	0.145305	0.336272
96	NA	1	0.081709	2	1.0489	0.0297	0.290088	0.0852112	26	-11	0.0797026	0.636076	1	0.263419	0.289554
97	NA	1	-0.0741896	2	1.1358	-0.0076	0.184114	-0.138998	25	-11	-0.0760565	-1.56392	1	0.0405449	0.184023
98	NA	1	-0.189668	2	1.0376	-0.0462	0.230704	-0.224444	20	1	-0.188627	7.73608	0	-0.0425194	0.229552
99	NA	1	-0.186592	2	0.7228	0.0018	0.249049	-0.209543	29	1	-0.188509	-0.763924	1	-0.0307839	0.248796
100	NA	2	-0.227718	2	0.7246	-0.0103	0.230461	-0.262652	30	-3	-0.229769	1.33608	1	-0.0838158	0.229785
101	NA	1	-0.185576	2	1.0163	-0.0354	0.185698	-0.249364	27	1	-0.184656	9.63608	0	-0.067051	0.184164
102	NA	2	-0.038471	2	0.9809	0.0002	0.170709	-0.11192	28	-2	-0.0376772	11.6361	0	0.0704347	0.168771
103	NA	1	0.135588	4	0.7574	0.0638	0.162154	0.0566241	30	-2	0.137371	-3.96392	0	0.240065	0.163359
104	NA	1	-0.223908	2	0.8961	0.0328	0.36887	-0.169623	28	1	-0.221522	-13.4639	0	0.0120879	0.371988
105	NA	1	0.251054	2	1.1245	-0.0314	0.21186	0.204131	29	-3	0.25292	-5.26392	0	0.387093	0.213326
106	NA	1	-0.0246716	4	0.9107	0.0105	0.259274	-0.0410324	29	0	-0.0273504	11.2361	1	0.136851	0.256605
107	NA	1	-0.102309	1	1.0657	0.0032	0.29116	-0.0981156	26	2	-0.100773	-0.0639241	0	0.0836219	0.291578
108	NA	1	-0.1863	2	0.7946	0.0431	0.28526	-0.18591	29	-1	-0.184878	1.73608	0	-0.00421991	0.285316
109	NA	2	-0.216862	2	0.8377	0.0104	0.306166	-0.202995	28	0	-0.215567	3.73608	0	-0.0216681	0.30582
110	NA	1	0.0132439	1	1.1371	0.0064	0.222788	-0.0266352	24	-3	0.0145514	3.53608	0	0.155646	0.222482
111	NA	1	-0.130089	2	1.1085	-0.035	0.246932	-0.154405	28	-3	-0.132058	0.0360759	1	0.0243272	0.246519
112	NA	1	-0.240007	2	0.9402	0.052	0.214599	-0.285165	28	0	-0.242572	9.43608	1	-0.106664	0.212293
113	NA	1	-0.00279911	2	0.8403	0.0129	0.290168	0.000754565	28	1	-0.00448189	-4.46392	1	0.179285	0.290661
114	NA	1	-0.35679	2	1.0028	0.0459	0.213739	-0.402502	29	-2	-0.354607	-10.2639	0	-0.219244	0.216212
115	NA	1	-0.167765	1	1.1934	0.0364	0.318017	-0.14626	20	-11	-0.166318	1.33608	0	0.035086	0.318154
116	NA	1	-0.279717	2	0.8939	0.0301	0.18835	-0.341795	30	0	-0.281615	-1.06392	1	-0.162331	0.188158
117	NA	1	0.0726756	2	0.7815	-0.0393	0.402216	0.148455	30	-1	0.0742495	-0.663924	0	0.328977	0.402756
118	NA	1	-0.16812	2	0.7244	-0.0196	0.450278	-0.0613601	30	0	-0.166635	0.736076	0	0.118531	0.450536
119	NA	1	-0.215125	2	1.0579	0.0445	0.327342	-0.18761	28	1	-0.213437	-2.46392	0	-0.00612802	0.328244
120	NA	1	-0.0801253	2	0.8604	0.0757	0.385422	-0.0151711	29	1	-0.081732	-5.66392	1	0.16236	0.386157
121	NA	2	0.0742329	2	0.9361	0.0178	0.312154	0.0919591	30	0	0.0724993	-3.66392	1	0.27019	0.312486
122	NA	1	-0.100666	2	0.9914	0.0843	0.213858	-0.146302	24	3	-0.10292	4.53608	1	0.0325188	0.212538
123	NA	2	-0.284362	2	1.0757	-0.11	0.292394	-0.279374	27	-5	-0.286743	6.53608	1	-0.101566	0.290672
124	NA	1	-0.328899	2	0.8194	-0.0231	0.287541	-0.327038	27	0	-0.330607	-4.06392	1	-0.148504	0.287953
125	NA	2	-0.307789	2	0.7963	-0.0045	0.38154	-0.245338	27	2	-0.309625	-2.06392	1	-0.0679912	0.381549
126	NA	1	0.188318	2	0.8015	0.0167	0.143007	0.0970125	30	-3	0.187181	-13.0639	1	0.277749	0.145233
127	NA	2	-0.165335	2	0.8182	0.0326	0.306047	-0.151546	27	2	-0.166606	-10.9639	1	0.0272171	0.307849
128	NA	3	-0.110848	2	0.8407	0.0245	0.202164	-0.164022	30	0	-0.11229	-8.26392	1	0.0157426	0.203422
129	NA	1	0.0367003	4	0.7812	0.0291	0.303041	0.0485522	26	2	0.0343768	5.63608	1	0.226296	0.3015
130	NA	1	0.153567	2	0.9563	0.0205	0.140218	0.0604638	27	-1	0.151383	3.43608	1	0.240185	0.13912
131	NA	2	-0.132417	2	0.9768	0.0085	0.281823	-0.134242	26	-2	-0.134728	5.43608	1	0.0437542	0.280323
132	NA	1	-0.15	2	0.7467	-0.0579	0.361959	-0.10017	30	-4	-0.152488	8.23608	1	0.0767444	0.359894
133	NA	1	-0.192719	2	0.7701	-0.0173	0.236651	-0.223662	29	1	-0.191342	2.43608	0	-0.0414681	0.236566
134	NA	1	-0.0532735	2	1.0697	0.0473	0.270145	-0.0626266	27	-11	-0.0553242	1.33608	1	0.115762	0.26947
135	NA	1	-0.197469	2	0.9908	0.0778	0.348206	-0.156504	24	5	-0.199488	0.836076	1	0.0210351	0.347631
136	NA	1	-0.186588	2	0.7625	-0.0026	0.284012	-0.187003	25	4	-0.187662	-14.0639	1	-0.00779419	0.286439
137	NA	2	-0.164037	2	0.7599	-0.0331	0.276569	-0.169249	29	-1	-0.165238	-12.0639	1	0.00991638	0.278593
138	NA	1	-0.0365227	3	0.8103	-0.0328	0.33629	-0.00323884	29	-1	-0.0387638	4.33608	1	0.174213	0.335011
139	NA	1	-0.278835	3	0.7192	-0.0063	0.346203	-0.239161	29	0	-0.280442	-5.66392	1	-0.0611873	0.346938
140	NA	1	-0.135427	3	0.982	0.0022	0.181631	-0.201836	28	-2	-0.13782	6.73608	1	-0.0227915	0.179868
141	NA	1	-0.146736	3	0.794	0.0402	0.350006	-0.104611	29	-1	-0.14475	-7.16392	0	0.0769132	0.351855
142	NA	1	-0.0187677	3	0.8762	-0.0164	0.354663	0.0263593	30	0	-0.0206599	-1.16392	1	0.203952	0.354491
143	NA	1	-0.0893505	3	0.9266	0.0161	0.291403	-0.085001	30	-1	-0.0879859	2.63608	0	0.0965627	0.291278
144	NA	1	-0.214896	3	0.7911	0.008	0.327157	-0.187499	30	0	-0.2172	5.33608	1	-0.0100083	0.325676
145	NA	1	-0.264667	3	0.7139	0.0038	0.244635	-0.290464	30	0	-0.26308	-0.863924	0	-0.10815	0.245215
146	NA	1	-0.473005	3	0.7156	-0.0279	0.382661	-0.409831	30	-1	-0.471971	7.83608	0	-0.229627	0.381489
147	NA	1	-0.415902	3	0.802	0.0135	0.295619	-0.408835	27	1	-0.417547	-5.06392	1	-0.230328	0.296233
148	NA	2	-0.22347	3	0.8155	0.006	0.285444	-0.222961	28	2	-0.225254	-2.86392	1	-0.0444789	0.285615
149	NA	1	-0.0468745	3	0.9638	0.0464	0.342092	-0.00985047	30	-1	-0.0448312	-8.06392	0	0.17182	0.344123
150	NA	1	0.0154304	3	1.0338	0.0637	0.188898	-0.0462942	29	0	0.0169789	-0.263924	0	0.13661	0.189357
151	NA	2	0.107024	3	1.0975	-0.0064	0.236481	0.075971	29	-1	0.108414	2.23608	0	0.25818	0.236436
152	NA	1	-0.106995	3	0.6787	-0.0063	0.250071	-0.129288	29	0	-0.108551	-6.46392	1	0.0498212	0.250966
153	NA	1	-0.283942	3	0.9624	0.0301	0.294418	-0.277649	29	0	-0.282812	6.33608	0	-0.0963541	0.293548
154	NA	1	-0.451924	3	0.8685	-0.0261	0.228282	-0.488262	28	2	-0.450154	-3.76392	0	-0.30558	0.229446
155	NA	1	-0.300178	3	0.7418	0.0041	0.425066	-0.209669	30	0	-0.301753	-6.16392	1	-0.0325535	0.425902
156	NA	1	-0.110743	3	0.8073	0.0145	0.240841	-0.138985	29	0	-0.109543	5.23608	0	0.0429842	0.240192
157	NA	1	-0.0512161	3	0.8176	0.0498	0.295907	-0.0439631	29	0	-0.052899	-4.46392	1	0.134502	0.2964
158	NA	1	-0.141308	4	0.9226	0.0196	0.23425	-0.173799	29	0	-0.139969	3.03608	0	0.00838412	0.234045
159	NA	1	-0.311458	4	0.7055	0.0053	0.335008	-0.279	29	0	-0.309256	-10.5639	0	-0.0970914	0.337542

## Sheet: fig4
	id	session	coupling_adj_feng	disease	suvr	suvr_l	gs	coupling_gs_feng	mmse	mmse_l	coupling_adj_age_gender	age_c	gender	coupling_adj_age_gender_gs	gs_adj_age_gender
1	NA	2	-0.0665575	4	0.7132	-0.0191	0.308454	-0.0512164	28	1	-0.0691157	9.33608	1	0.126232	0.306168
2	NA	1	0.0210463	4	0.7346	-0.0214	0.20246	-0.0319364	29	0	0.0186149	7.33608	1	0.146835	0.200577
3	NA	1	-0.0905609	2	0.9883	0.0082	0.212186	-0.137274	27	3	-0.0935759	16.5361	1	0.0408037	0.208449
4	NA	1	-0.228804	4	0.73	0.0369	0.314376	-0.209646	30	0	-0.227763	7.73608	0	-0.0286654	0.313224
5	NA	2	-0.224814	4	0.7669	0.0143	0.531184	-0.0659014	30	0	-0.223893	9.63608	0	0.112512	0.529649
6	NA	1	-0.314686	4	0.9155	0.0586	0.235597	-0.346308	25	-4	-0.316965	4.93608	1	-0.167759	0.234196
7	NA	1	-0.0918353	2	0.8063	-0.0129	0.21168	-0.138875	28	-3	-0.0935371	-4.16392	1	0.040522	0.212112
8	NA	1	-0.013563	2	0.7651	0.0049	0.315704	0.00645098	30	0	-0.0149098	-9.76392	1	0.185029	0.317264
9	NA	2	-0.210912	2	0.77	-0.0341	0.336309	-0.177617	30	0	-0.212392	-7.66392	1	0.000595655	0.337446
10	NA	1	-0.296549	2	0.9257	0.0133	0.238194	-0.326498	26	-2	-0.29938	13.6361	1	-0.148529	0.235041
11	NA	2	-0.261094	2	0.939	-0.024	0.237535	-0.291468	24	0	-0.264046	15.5361	1	-0.113612	0.234
12	NA	4	-0.0934828	4	0.8112	0.0068	0.26736	-0.104631	29	1	-0.0924227	7.43608	0	0.0768995	0.266268
13	NA	1	-0.158455	4	0.7482	0.003	0.246696	-0.182924	30	-1	-0.157021	1.53608	0	-0.000785943	0.246792
14	NA	2	-0.156753	4	0.7512	0.017	0.219075	-0.199025	30	0	-0.155445	3.53608	0	-0.0167025	0.218769
15	NA	3	-0.24316	4	0.7682	0.043	0.290526	-0.239375	30	-1	-0.241998	5.83608	0	-0.0580046	0.289757
16	NA	1	0.150095	2	0.9885	0.0195	0.358131	0.197458	29	-2	0.151732	-1.66392	0	0.378541	0.358872
17	NA	1	-0.507087	2	0.7426	0.0127	0.287702	-0.505123	29	1	-0.505735	2.83608	0	-0.32353	0.287537
19	NA	1	-0.424441	2	0.8746	0.0349	0.263519	-0.438065	29	0	-0.425921	-7.66392	1	-0.259032	0.264657
20	NA	1	0.0509395	2	0.9557	0.0555	0.228849	0.0149674	28	2	0.0529955	-8.26392	0	0.197928	0.23092
21	NA	2	-0.0549276	2	1.0112	0.0078	0.169197	-0.129351	30	-1	-0.0529984	-6.26392	0	0.0541563	0.170865
22	NA	1	-0.205913	2	1.0756	0.0689	0.287703	-0.203948	30	-4	-0.203698	-10.7639	0	-0.0214928	0.290277
23	NA	2	-0.144702	2	1.1445	0.0059	0.258458	-0.161588	26	0	-0.142602	-8.96392	0	0.0210829	0.26067
24	NA	1	-0.252894	2	1.0251	0.0153	0.388406	-0.186017	27	1	-0.25106	-4.76392	0	-0.00507841	0.389772
25	NA	2	-0.191177	2	1.0404	0.0361	0.350827	-0.148523	28	-4	-0.189476	-2.66392	0	0.0327065	0.351769
26	NA	1	-0.122094	2	0.7597	0.0145	0.38289	-0.0587714	30	-3	-0.120818	4.03608	0	0.121671	0.382483
27	NA	2	-0.329508	2	0.7742	-0.0153	0.288746	-0.32687	27	1	-0.328365	6.13608	0	-0.145499	0.287916
28	NA	1	-0.131157	2	0.7616	0.0309	0.319335	-0.108803	29	1	-0.132999	-1.96392	1	0.0692396	0.319324
29	NA	2	0.0152707	2	0.7925	-0.0199	0.402752	0.0913962	30	-3	0.0132961	0.136076	1	0.268364	0.402319
30	NA	1	-0.496221	2	0.9614	0.0143	0.350778	-0.453598	25	-1	-0.495288	9.43608	0	-0.273136	0.349284
31	NA	1	-0.577178	2	0.7376	-0.0136	0.334743	-0.544892	29	0	-0.57464	-15.8639	0	-0.362644	0.338344
32	NA	1	0.0765663	2	1.1625	-0.0393	0.230317	0.0415401	27	-5	0.0780832	0.236076	0	0.223945	0.230675
33	NA	1	0.202968	2	0.9679	0.0278	0.199448	0.148044	29	0	0.201203	-3.16392	1	0.327516	0.19968
34	NA	1	-0.152625	2	0.8287	-0.0062	0.224266	-0.191551	29	1	-0.154289	-4.76392	1	-0.0122584	0.224819
35	NA	1	-0.397093	4	0.7133	0.0065	0.32808	-0.369102	29	0	-0.398605	-7.16392	1	-0.190828	0.329117
36	NA	1	0.024436	4	0.8527	0.0025	0.197757	-0.0315786	29	0	0.0224803	-0.163924	1	0.147722	0.197384
37	NA	1	-0.0164586	4	0.748	0.0059	0.273458	-0.0236759	30	-2	-0.014707	-3.46392	0	0.158477	0.274562
38	NA	1	-0.0150807	2	0.7196	0.0237	0.264737	-0.0279197	26	0	-0.0126822	-13.6639	0	0.154979	0.267895
39	NA	2	-0.291487	2	0.7403	-0.016	0.291071	-0.287351	20	6	-0.289355	-9.46392	0	-0.105016	0.293383
40	NA	1	-0.358936	2	0.9087	0.0275	0.184662	-0.423392	24	0	-0.35735	-0.863924	0	-0.240401	0.185242
41	NA	1	-0.391846	4	0.7014	0.0233	0.251504	-0.413215	28	2	-0.393827	0.236076	1	-0.234547	0.25105
42	NA	2	-0.112055	4	0.7247	0.0091	0.270493	-0.121184	30	0	-0.114169	2.33608	1	0.057137	0.269616
43	NA	1	-0.170781	1	1.0006	0.0888	0.312564	-0.15279	22	-3	-0.173104	5.63608	1	0.0248463	0.311023
44	NA	1	-0.437503	2	1.0631	-0.0764	0.267862	-0.448328	28	0	-0.439694	3.53608	1	-0.270054	0.266743
45	NA	1	0.14421	1	1.0942	-0.005	0.286854	0.145628	19	-2	0.141697	8.63608	1	0.323365	0.284709
46	NA	1	-0.0384707	2	0.956	0.0521	0.152817	-0.123453	30	-4	-0.0369856	0.736076	0	0.0597955	0.153075
47	NA	1	-0.340249	4	0.7491	-0.0126	0.197689	-0.396307	28	1	-0.338992	4.33608	0	-0.213793	0.197222
48	NA	1	-0.273202	4	0.6923	0.0309	0.458157	-0.161363	29	0	-0.275614	7.03608	1	0.0145417	0.456334
49	NA	1	-0.281074	4	1.0341	0.03	0.295376	-0.274163	28	2	-0.282802	-3.76392	1	-0.0957367	0.295728
50	NA	2	-0.515975	4	1.0641	0.023	0.324122	-0.490534	30	-1	-0.517703	-3.76392	1	-0.312432	0.324475
51	NA	1	-0.383911	2	0.7713	0.0165	0.329134	-0.35524	29	1	-0.38541	-7.36392	1	-0.176965	0.330211
52	NA	2	-0.17301	2	0.7878	0.0036	0.25887	-0.189631	30	0	-0.174706	-4.26392	1	-0.0107606	0.259322
53	NA	3	-0.183523	2	0.7914	-0.0092	0.300601	-0.173244	30	-3	-0.185282	-3.26392	1	0.00509199	0.300852
54	NA	1	-0.177997	2	0.7509	0.0252	0.195505	-0.235463	29	-2	-0.176924	7.23608	0	-0.0531085	0.194454
55	NA	1	-0.154752	1	1.0816	0.0203	0.260006	-0.17064	22	-7	-0.154034	12.8361	0	0.0106306	0.257827
56	NA	1	-0.511607	4	1.0752	0.0021	0.315835	-0.491509	29	-2	-0.51002	-0.863924	0	-0.309999	0.316415
57	NA	2	-0.00415027	4	1.0773	0.0556	0.237333	-0.0346536	27	-2	-0.00269688	1.23608	0	0.147609	0.23749
58	NA	1	0.0778787	2	0.7145	-0.0094	0.213287	0.0318754	29	1	0.0800489	-10.0639	0	0.215126	0.21572
59	NA	1	-0.352853	4	0.7321	0.0146	0.209615	-0.401224	30	-1	-0.35081	-8.06392	0	-0.218059	0.211645
60	NA	1	-0.557872	4	1.1305	0.0084	0.456837	-0.446884	28	2	-0.5564	0.936076	0	-0.26708	0.457054
61	NA	1	-0.0888839	2	0.6893	0.0394	0.302791	-0.0771935	29	0	-0.0908712	0.336076	1	0.10089	0.302317
62	NA	1	-0.138025	2	0.9998	0.0615	0.235821	-0.169503	28	-2	-0.136597	1.63608	0	0.012751	0.235897
63	NA	2	-0.173834	2	1.0526	0.0483	0.254258	-0.193428	25	-2	-0.172666	5.73608	0	-0.0116414	0.253509
64	NA	1	-0.0275894	4	0.996	0.0413	0.294008	-0.0215601	30	0	-0.0299319	5.93608	1	0.156267	0.292407
65	NA	1	-0.434446	4	0.6898	0.0139	0.349279	-0.392789	30	-1	-0.436173	-3.76392	1	-0.214971	0.349631
66	NA	1	0.0527706	4	0.772	0.0273	0.365045	0.10459	29	1	0.054446	-2.26392	0	0.285633	0.365907
67	NA	1	-0.41252	4	0.7002	0.0076	0.268426	-0.422981	29	-2	-0.415116	9.93608	1	-0.245119	0.266018
68	NA	1	-0.341881	4	0.7505	0.0209	0.323844	-0.31662	30	0	-0.340352	0.0360759	0	-0.135258	0.324243
69	NA	1	-0.222425	2	1.0517	0.0168	0.243548	-0.248922	26	0	-0.220882	-0.163924	0	-0.0666405	0.243987
70	NA	1	-0.418271	4	0.7574	0.0217	0.250385	-0.440362	29	1	-0.416196	-8.56392	0	-0.257625	0.252516
71	NA	2	-0.296574	4	0.7791	0.0042	0.305161	-0.283355	30	0	-0.294632	-6.46392	0	-0.10137	0.306869
72	NA	3	-0.158854	4	0.7679	0.017	0.336926	-0.12516	30	-1	-0.157127	-3.06392	0	0.0562515	0.337949
73	NA	1	0.0630977	2	0.7567	0.0101	0.158319	-0.0183384	26	0	0.0647098	-1.26392	0	0.164975	0.158979
74	NA	1	-0.171328	4	0.7574	0.005	0.207612	-0.220989	28	1	-0.170064	4.23608	0	-0.0385815	0.207165
75	NA	2	0.0337833	4	0.7624	-0.0079	0.301995	0.0449605	29	0	0.0349132	6.33608	0	0.22617	0.301125
76	NA	1	-0.184141	4	1.0042	-0.0007	0.283588	-0.184828	30	-1	-0.185944	-2.56392	1	-0.00634438	0.283699
77	NA	2	-0.136708	4	1.0035	0.0035	0.346825	-0.0966337	29	1	-0.138512	-2.56392	1	0.0811366	0.346935
78	NA	1	-0.162842	2	0.9316	0.0504	0.249052	-0.185792	29	1	-0.164671	-2.16392	1	-0.00694324	0.249082
79	NA	2	-0.194151	2	0.982	0.0466	0.307935	-0.179145	30	-4	-0.196113	-0.0639241	1	-0.00109472	0.307541
80	NA	1	-0.0635123	2	1.2583	0.0333	0.377944	-0.00337832	28	-2	-0.0620779	1.53608	0	0.177279	0.378041
81	NA	2	-0.17712	2	1.2916	0.0412	0.319247	-0.154822	26	0	-0.175813	3.53608	0	0.0263703	0.318941
82	NA	3	-0.00727332	2	1.3328	0.0634	0.413869	0.0760181	26	-1	-0.00609268	5.53608	0	0.256016	0.41316
83	NA	1	-0.22582	2	0.7523	0.0238	0.20137	-0.279505	30	0	-0.227833	0.736076	1	-0.100303	0.200816
84	NA	2	-0.0427174	2	0.7761	0.0095	0.256326	-0.060978	30	-1	-0.0448633	2.83608	1	0.117471	0.255349
85	NA	1	-0.0829645	4	0.9568	0.016	0.39466	-0.0120553	29	-5	-0.0815809	2.33608	0	0.168362	0.394596
86	NA	1	-0.107347	2	0.7181	0.0167	0.243703	-0.133744	29	1	-0.105094	-11.3639	0	0.049246	0.246398
87	NA	1	-0.181744	4	0.7467	-0.0297	0.218458	-0.224415	29	1	-0.183231	-7.56392	1	-0.0448784	0.219576
88	NA	1	0.0329321	2	1.048	0.0465	0.158317	-0.0485052	29	0	0.0307608	3.23608	1	0.131025	0.157259
89	NA	1	-0.511913	2	0.7184	0.0146	0.3907	-0.443557	30	-4	-0.514827	14.9361	1	-0.267392	0.387286
90	NA	1	-0.179455	1	0.9963	0.0844	0.304452	-0.166694	21	-3	-0.178458	8.43608	0	0.0143545	0.303159
91	NA	1	-0.410358	4	0.7694	0.0559	0.470072	-0.290838	26	4	-0.412301	-0.363924	1	-0.114599	0.469739
92	NA	2	-0.314947	4	0.8253	0.0295	0.387737	-0.248501	30	0	-0.317023	1.73608	1	-0.071465	0.386981
93	NA	1	-0.0336931	2	0.8841	0.0135	0.372861	0.0231645	29	1	-0.0360293	5.83608	1	0.200108	0.37128
94	NA	1	-0.126279	4	0.7023	0.024	0.290376	-0.122591	30	0	-0.124902	2.43608	0	0.0589966	0.290291
95	NA	1	-0.0685713	2	0.6989	0.0121	0.334725	-0.0362962	28	-3	-0.0666802	-5.66392	0	0.145305	0.336272
96	NA	1	0.081709	2	1.0489	0.0297	0.290088	0.0852112	26	-11	0.0797026	0.636076	1	0.263419	0.289554
97	NA	1	-0.0741896	2	1.1358	-0.0076	0.184114	-0.138998	25	-11	-0.0760565	-1.56392	1	0.0405449	0.184023
98	NA	1	-0.189668	2	1.0376	-0.0462	0.230704	-0.224444	20	1	-0.188627	7.73608	0	-0.0425194	0.229552
99	NA	1	-0.186592	2	0.7228	0.0018	0.249049	-0.209543	29	1	-0.188509	-0.763924	1	-0.0307839	0.248796
100	NA	2	-0.227718	2	0.7246	-0.0103	0.230461	-0.262652	30	-3	-0.229769	1.33608	1	-0.0838158	0.229785
101	NA	1	-0.185576	2	1.0163	-0.0354	0.185698	-0.249364	27	1	-0.184656	9.63608	0	-0.067051	0.184164
102	NA	2	-0.038471	2	0.9809	0.0002	0.170709	-0.11192	28	-2	-0.0376772	11.6361	0	0.0704347	0.168771
103	NA	1	0.135588	4	0.7574	0.0638	0.162154	0.0566241	30	-2	0.137371	-3.96392	0	0.240065	0.163359
104	NA	1	-0.223908	2	0.8961	0.0328	0.36887	-0.169623	28	1	-0.221522	-13.4639	0	0.0120879	0.371988
105	NA	1	0.251054	2	1.1245	-0.0314	0.21186	0.204131	29	-3	0.25292	-5.26392	0	0.387093	0.213326
106	NA	1	-0.0246716	4	0.9107	0.0105	0.259274	-0.0410324	29	0	-0.0273504	11.2361	1	0.136851	0.256605
107	NA	1	-0.102309	1	1.0657	0.0032	0.29116	-0.0981156	26	2	-0.100773	-0.0639241	0	0.0836219	0.291578
108	NA	1	-0.1863	2	0.7946	0.0431	0.28526	-0.18591	29	-1	-0.184878	1.73608	0	-0.00421991	0.285316
109	NA	2	-0.216862	2	0.8377	0.0104	0.306166	-0.202995	28	0	-0.215567	3.73608	0	-0.0216681	0.30582
110	NA	1	0.0132439	1	1.1371	0.0064	0.222788	-0.0266352	24	-3	0.0145514	3.53608	0	0.155646	0.222482
111	NA	1	-0.130089	2	1.1085	-0.035	0.246932	-0.154405	28	-3	-0.132058	0.0360759	1	0.0243272	0.246519
112	NA	1	-0.240007	2	0.9402	0.052	0.214599	-0.285165	28	0	-0.242572	9.43608	1	-0.106664	0.212293
113	NA	1	-0.00279911	2	0.8403	0.0129	0.290168	0.000754565	28	1	-0.00448189	-4.46392	1	0.179285	0.290661
114	NA	1	-0.35679	2	1.0028	0.0459	0.213739	-0.402502	29	-2	-0.354607	-10.2639	0	-0.219244	0.216212
115	NA	1	-0.167765	1	1.1934	0.0364	0.318017	-0.14626	20	-11	-0.166318	1.33608	0	0.035086	0.318154
116	NA	1	-0.279717	2	0.8939	0.0301	0.18835	-0.341795	30	0	-0.281615	-1.06392	1	-0.162331	0.188158
117	NA	1	0.0726756	2	0.7815	-0.0393	0.402216	0.148455	30	-1	0.0742495	-0.663924	0	0.328977	0.402756
118	NA	1	-0.16812	2	0.7244	-0.0196	0.450278	-0.0613601	30	0	-0.166635	0.736076	0	0.118531	0.450536
119	NA	1	-0.215125	2	1.0579	0.0445	0.327342	-0.18761	28	1	-0.213437	-2.46392	0	-0.00612802	0.328244
120	NA	1	-0.0801253	2	0.8604	0.0757	0.385422	-0.0151711	29	1	-0.081732	-5.66392	1	0.16236	0.386157
121	NA	2	0.0742329	2	0.9361	0.0178	0.312154	0.0919591	30	0	0.0724993	-3.66392	1	0.27019	0.312486
122	NA	1	-0.100666	2	0.9914	0.0843	0.213858	-0.146302	24	3	-0.10292	4.53608	1	0.0325188	0.212538
123	NA	2	-0.284362	2	1.0757	-0.11	0.292394	-0.279374	27	-5	-0.286743	6.53608	1	-0.101566	0.290672
124	NA	1	-0.328899	2	0.8194	-0.0231	0.287541	-0.327038	27	0	-0.330607	-4.06392	1	-0.148504	0.287953
125	NA	2	-0.307789	2	0.7963	-0.0045	0.38154	-0.245338	27	2	-0.309625	-2.06392	1	-0.0679912	0.381549
126	NA	1	0.188318	2	0.8015	0.0167	0.143007	0.0970125	30	-3	0.187181	-13.0639	1	0.277749	0.145233
127	NA	2	-0.165335	2	0.8182	0.0326	0.306047	-0.151546	27	2	-0.166606	-10.9639	1	0.0272171	0.307849
128	NA	3	-0.110848	2	0.8407	0.0245	0.202164	-0.164022	30	0	-0.11229	-8.26392	1	0.0157426	0.203422
129	NA	1	0.0367003	4	0.7812	0.0291	0.303041	0.0485522	26	2	0.0343768	5.63608	1	0.226296	0.3015
130	NA	1	0.153567	2	0.9563	0.0205	0.140218	0.0604638	27	-1	0.151383	3.43608	1	0.240185	0.13912
131	NA	2	-0.132417	2	0.9768	0.0085	0.281823	-0.134242	26	-2	-0.134728	5.43608	1	0.0437542	0.280323
132	NA	1	-0.15	2	0.7467	-0.0579	0.361959	-0.10017	30	-4	-0.152488	8.23608	1	0.0767444	0.359894
133	NA	1	-0.192719	2	0.7701	-0.0173	0.236651	-0.223662	29	1	-0.191342	2.43608	0	-0.0414681	0.236566
134	NA	1	-0.0532735	2	1.0697	0.0473	0.270145	-0.0626266	27	-11	-0.0553242	1.33608	1	0.115762	0.26947
135	NA	1	-0.197469	2	0.9908	0.0778	0.348206	-0.156504	24	5	-0.199488	0.836076	1	0.0210351	0.347631
136	NA	1	-0.186588	2	0.7625	-0.0026	0.284012	-0.187003	25	4	-0.187662	-14.0639	1	-0.00779419	0.286439
137	NA	2	-0.164037	2	0.7599	-0.0331	0.276569	-0.169249	29	-1	-0.165238	-12.0639	1	0.00991638	0.278593
138	NA	1	-0.0365227	3	0.8103	-0.0328	0.33629	-0.00323884	29	-1	-0.0387638	4.33608	1	0.174213	0.335011
139	NA	1	-0.278835	3	0.7192	-0.0063	0.346203	-0.239161	29	0	-0.280442	-5.66392	1	-0.0611873	0.346938
140	NA	1	-0.135427	3	0.982	0.0022	0.181631	-0.201836	28	-2	-0.13782	6.73608	1	-0.0227915	0.179868
141	NA	1	-0.146736	3	0.794	0.0402	0.350006	-0.104611	29	-1	-0.14475	-7.16392	0	0.0769132	0.351855
142	NA	1	-0.0187677	3	0.8762	-0.0164	0.354663	0.0263593	30	0	-0.0206599	-1.16392	1	0.203952	0.354491
143	NA	1	-0.0893505	3	0.9266	0.0161	0.291403	-0.085001	30	-1	-0.0879859	2.63608	0	0.0965627	0.291278
144	NA	1	-0.214896	3	0.7911	0.008	0.327157	-0.187499	30	0	-0.2172	5.33608	1	-0.0100083	0.325676
145	NA	1	-0.264667	3	0.7139	0.0038	0.244635	-0.290464	30	0	-0.26308	-0.863924	0	-0.10815	0.245215
146	NA	1	-0.473005	3	0.7156	-0.0279	0.382661	-0.409831	30	-1	-0.471971	7.83608	0	-0.229627	0.381489
147	NA	1	-0.415902	3	0.802	0.0135	0.295619	-0.408835	27	1	-0.417547	-5.06392	1	-0.230328	0.296233
148	NA	2	-0.22347	3	0.8155	0.006	0.285444	-0.222961	28	2	-0.225254	-2.86392	1	-0.0444789	0.285615
149	NA	1	-0.0468745	3	0.9638	0.0464	0.342092	-0.00985047	30	-1	-0.0448312	-8.06392	0	0.17182	0.344123
150	NA	1	0.0154304	3	1.0338	0.0637	0.188898	-0.0462942	29	0	0.0169789	-0.263924	0	0.13661	0.189357
151	NA	2	0.107024	3	1.0975	-0.0064	0.236481	0.075971	29	-1	0.108414	2.23608	0	0.25818	0.236436
152	NA	1	-0.106995	3	0.6787	-0.0063	0.250071	-0.129288	29	0	-0.108551	-6.46392	1	0.0498212	0.250966
153	NA	1	-0.283942	3	0.9624	0.0301	0.294418	-0.277649	29	0	-0.282812	6.33608	0	-0.0963541	0.293548
154	NA	1	-0.451924	3	0.8685	-0.0261	0.228282	-0.488262	28	2	-0.450154	-3.76392	0	-0.30558	0.229446
155	NA	1	-0.300178	3	0.7418	0.0041	0.425066	-0.209669	30	0	-0.301753	-6.16392	1	-0.0325535	0.425902
156	NA	1	-0.110743	3	0.8073	0.0145	0.240841	-0.138985	29	0	-0.109543	5.23608	0	0.0429842	0.240192
157	NA	1	-0.0512161	3	0.8176	0.0498	0.295907	-0.0439631	29	0	-0.052899	-4.46392	1	0.134502	0.2964
158	NA	1	-0.141308	4	0.9226	0.0196	0.23425	-0.173799	29	0	-0.139969	3.03608	0	0.00838412	0.234045
159	NA	1	-0.311458	4	0.7055	0.0053	0.335008	-0.279	29	0	-0.309256	-10.5639	0	-0.0970914	0.337542

## Sheet: figs1
	id	session	coupling	age	gender	apoe	disease	age_c	Coupling_adj_age_gender
1	NA	2	-0.0490126	83.1	1	NaN	4	9.6285	-0.0660523
2	NA	1	0.0272909	81.1	1	NaN	4	7.6285	0.0192142
3	NA	1	-0.296656	85	1	NaN	4	11.5285	-0.322211
4	NA	1	-0.032335	90.3	1	NaN	2	16.8285	-0.0816416
5	NA	1	-0.150664	81.5	0	NaN	4	8.0285	-0.212754
6	NA	2	-0.135938	83.4	0	NaN	4	9.9285	-0.206543
7	NA	1	-0.322002	78.7	1	NaN	4	5.2285	-0.319323
8	NA	1	-0.150567	69.6	1	NaN	2	-3.8715	-0.107107
9	NA	1	-0.103936	64	1	0	2	-9.4715	-0.0353788
10	NA	2	-0.28942	66.1	1	0	2	-7.3715	-0.230274
11	NA	1	-0.254709	87.4	1	0	2	13.9285	-0.291019
12	NA	2	-0.208519	89.3	1	0	2	15.8285	-0.253344
13	NA	1	-0.101302	81.1	0	0	4	7.6285	-0.161599
14	NA	5	-0.0170373	81.2	0	0	4	7.7285	-0.0777831
15	NA	2	-0.115346	75.3	0	0	4	1.8285	-0.149651
16	NA	3	-0.102343	77.3	0	0	4	3.8285	-0.145611
17	NA	4	-0.175755	79.6	0	0	4	6.1285	-0.22933
18	NA	1	-0.0799292	70.8	0	1	4	-2.6715	-0.0940673
19	NA	1	0.175124	72.1	0	1	2	-1.3715	0.15516
20	NA	1	-0.456632	76.6	0	0	2	3.1285	-0.496763
21	NA	1	-0.502949	66.1	1	1	2	-7.3715	-0.443803
22	NA	1	0.0386778	65.5	0	0	2	-7.9715	0.0482917
23	NA	2	-0.055889	67.5	0	0	2	-5.9715	-0.0552381
24	NA	1	-0.2323	63	0	2	2	-10.4715	-0.211482
25	NA	2	-0.160919	64.8	0	2	2	-8.6715	-0.148168
26	NA	1	-0.245381	69	0	2	2	-4.4715	-0.251452
27	NA	2	-0.171798	71.1	0	2	2	-2.3715	-0.18728
28	NA	1	-0.0648585	77.8	0	0	2	4.3285	-0.110367
29	NA	2	-0.260407	79.9	0	0	2	6.4285	-0.315327
30	NA	1	-0.177459	71.8	1	0	2	-1.6715	-0.143858
31	NA	2	-0.0191656	73.9	1	0	2	0.4285	0.00502447
32	NA	1	-0.408475	83.2	0	1	2	9.7285	-0.478184
33	NA	1	-0.632381	57.9	0	0	2	-15.5715	-0.588708
34	NA	1	0.112331	74	0	1	2	0.5285	0.0838519
35	NA	1	0.149886	70.6	1	1	2	-2.8715	0.188865
36	NA	1	-0.214747	69	1	0	2	-4.4715	-0.168597
37	NA	1	-0.472776	66.6	1	0	4	-6.8715	-0.415871
38	NA	1	-0.300994	56	0	1	1	-17.4715	-0.248806
39	NA	1	-0.0116955	73.6	1	0	4	0.1285	0.0138391
40	NA	1	-0.00159957	70.3	0	0	4	-3.1715	-0.0134969
41	NA	1	-0.0578532	60.1	0	0	2	-13.3715	-0.0240392
42	NA	2	-0.310529	64.3	0	0	2	-9.1715	-0.295537
43	NA	1	-0.329387	72.9	0	1	2	-0.5715	-0.352936
44	NA	1	-0.425717	74	1	0	4	0.5285	-0.401975
45	NA	2	-0.134061	76.1	1	0	4	2.6285	-0.11973
46	NA	1	-0.174141	79.4	1	1	1	5.9285	-0.174599
47	NA	1	-0.452729	77.3	1	1	2	3.8285	-0.443776
48	NA	1	0.1578	82.4	1	1	1	8.9285	0.143898
49	NA	1	0.000118838	74.5	0	1	2	1.0285	-0.0306008
50	NA	1	-0.281319	78.1	0	0	4	4.6285	-0.328172
51	NA	1	-0.268652	80.8	1	0	4	7.3285	-0.275385
52	NA	1	-0.337546	70	1	1	4	-3.4715	-0.295878
53	NA	2	-0.572447	70	1	1	4	-3.4715	-0.530779
54	NA	1	-0.460723	66.4	1	0	2	-7.0715	-0.402922
55	NA	2	-0.232307	69.5	1	0	2	-3.9715	-0.188398
56	NA	3	-0.23717	70.5	1	0	2	-2.9715	-0.197743
57	NA	1	-0.102682	81	0	0	2	7.5285	-0.162531
58	NA	1	-0.0477955	86.6	0	1	1	13.1285	-0.132741
59	NA	1	-0.0877176	79	1	0	4	5.5285	-0.0863831
60	NA	1	-0.482058	72.9	0	0	4	-0.5715	-0.505607
61	NA	2	0.0372643	75	0	0	4	1.5285	0.00430393
62	NA	1	-0.414774	74.2	0	0	4	0.7285	-0.444149
63	NA	1	0.0554467	63.7	0	0	2	-9.7715	0.0731273
64	NA	1	-0.363985	65.7	0	0	4	-7.7715	-0.355267
65	NA	1	-0.518152	74.7	0	1	4	1.2285	-0.549768
66	NA	1	-0.12219	74.1	1	0	2	0.6285	-0.0988964
67	NA	1	-0.0943504	75.4	0	1	2	1.9285	-0.129103
68	NA	2	-0.106993	79.5	0	1	2	6.0285	-0.160121
69	NA	1	-0.0292549	79.7	1	0	4	6.2285	-0.0310575
70	NA	1	-0.490918	70	1	0	4	-3.4715	-0.44925
71	NA	2	-0.27782	72.1	1	0	4	-1.3715	-0.245563
72	NA	1	0.0744097	71.5	0	0	4	-1.9715	0.0571345
73	NA	1	-0.391585	83.7	1	0	4	10.2285	-0.411314
74	NA	1	-0.307247	73.8	0	0	4	0.3285	-0.33483
75	NA	1	-0.18892	73.6	0	0	2	0.1285	-0.215606
76	NA	1	-0.432228	65.2	0	1	4	-8.2715	-0.42127
77	NA	2	-0.298665	67.3	0	1	4	-6.1715	-0.297118
78	NA	3	-0.116071	69.2	0	1	4	-4.2715	-0.123039
79	NA	4	-0.141735	70.7	0	1	4	-2.7715	-0.155425
80	NA	1	-0.126096	73.9	1	0	4	0.4285	-0.101906
81	NA	1	0.0903871	72.5	0	0	2	-0.9715	0.0686304
82	NA	1	-0.112963	78	0	1	4	4.5285	-0.159367
83	NA	2	0.104014	80.1	0	1	4	6.6285	0.0481976
84	NA	1	-0.233832	71.2	1	1	4	-2.2715	-0.197542
85	NA	2	-0.1864	71.2	1	1	4	-2.2715	-0.15011
86	NA	3	-0.209579	73.3	1	1	4	-0.1715	-0.1827
87	NA	1	-0.210274	71.6	1	1	2	-1.8715	-0.175776
88	NA	2	-0.229718	73.7	1	1	2	0.2285	-0.204631
89	NA	1	-0.0204026	75.3	0	2	2	1.8285	-0.0547075
90	NA	2	-0.12271	77.3	0	2	2	3.8285	-0.165978
91	NA	3	0.0584369	79.3	0	2	2	5.8285	0.00620602
92	NA	1	-0.256866	74.5	1	0	2	1.0285	-0.235365
93	NA	2	-0.0618984	76.6	1	0	2	3.1285	-0.0498083
94	NA	1	-0.0353348	76.1	0	0	4	2.6285	-0.0732248
95	NA	1	-0.173672	74.3	0	1	4	0.8285	-0.203496
96	NA	1	-0.244135	67	0	0	4	-6.4715	-0.241243
97	NA	1	-0.137124	62.4	0	0	2	-11.0715	-0.113617
98	NA	1	-0.259687	66.2	1	1	4	-7.2715	-0.200989
99	NA	1	0.0160112	77	1	1	2	3.5285	0.0263086
100	NA	1	-0.462728	88.7	1	0	2	15.2285	-0.504864
101	NA	1	-0.0973595	82.2	0	1	1	8.7285	-0.162587
102	NA	1	-0.447619	73.4	1	0	4	-0.0715	-0.421188
103	NA	2	-0.340343	75.5	1	0	4	2.0285	-0.323323
104	NA	1	-0.0359236	79.6	1	0	2	6.1285	-0.0372781
105	NA	1	-0.0780843	76.2	0	1	4	2.7285	-0.116423
106	NA	1	-0.107518	69.8	1	NaN	4	-3.6715	-0.0649534
107	NA	1	-0.0661427	68.1	0	0	2	-5.3715	-0.0681807
108	NA	1	0.0500977	74.4	1	1	2	0.9285	0.072047
109	NA	1	-0.118231	72.2	1	1	2	-1.2715	-0.0864226
110	NA	1	-0.111528	81.5	0	2	2	8.0285	-0.173618
111	NA	1	-0.0337343	71.1	1	1	1	-2.3715	0.00300408
112	NA	1	-0.0704481	79.1	1	0	1	5.6285	-0.0695619
113	NA	1	-0.226113	73	1	0	2	-0.4715	-0.19789
114	NA	2	-0.255375	75.1	1	0	2	1.6285	-0.236562
115	NA	1	-0.0967006	83.4	0	0	2	9.9285	-0.167306
116	NA	2	0.0617052	85.4	0	0	2	11.9285	-0.0178629
117	NA	1	-0.296597	69.3	0	0	4	-4.1715	-0.304013
118	NA	1	0.147622	69.8	0	2	4	-3.6715	0.137965
119	NA	1	-0.0591268	75.2	0	2	1	1.7285	-0.0929835
120	NA	1	-0.26555	60.3	0	0	2	-13.1715	-0.232632
121	NA	1	0.255743	68.5	0	0	2	-4.9715	0.251912
122	NA	1	0.00360855	85	1	0	4	11.5285	-0.0219461
123	NA	1	-0.0682391	73.7	0	2	1	0.2285	-0.0953736
124	NA	1	-0.247055	69.2	0	0	4	-4.2715	-0.254023
125	NA	1	-0.14206	75.5	0	0	2	2.0285	-0.177261
126	NA	2	-0.161322	77.5	0	0	2	4.0285	-0.205486
127	NA	1	0.0676538	77.3	0	1	1	3.8285	0.0243859
128	NA	1	-0.165091	73.8	1	1	2	0.3285	-0.140452
129	NA	1	-0.221897	83.2	1	1	2	9.7285	-0.239385
130	NA	1	-0.063226	69.3	1	1	2	-4.1715	-0.018421
131	NA	1	-0.380352	63.5	0	2	2	-9.9715	-0.361775
132	NA	1	-0.125785	75.1	0	1	1	1.6285	-0.159194
133	NA	2	-0.193142	75.1	0	1	1	1.6285	-0.22655
134	NA	1	-0.320933	72.7	1	1	2	-0.7715	-0.291365
135	NA	1	0.103355	73.1	0	0	2	-0.3715	0.0789094
136	NA	1	-0.12953	74.5	0	0	2	1.0285	-0.16025
137	NA	1	-0.414389	72	0	NaN	4	-1.4715	-0.433905
138	NA	1	-0.0861943	73.1	0	NaN	4	-0.3715	-0.11064
139	NA	1	-0.0646758	81.2	0	1	1	7.7285	-0.125422
140	NA	1	-0.329778	82.8	0	NaN	4	9.3285	-0.397695
141	NA	1	-0.0458679	75.4	1	1	1	1.9285	-0.0284001
142	NA	1	-0.194616	71.3	0	0	2	-2.1715	-0.210995
143	NA	1	-0.147332	68.1	1	0	2	-5.3715	-0.0971496
144	NA	2	0.018326	70.1	1	0	2	-3.3715	0.0595458
145	NA	1	-0.110242	78.3	1	1	2	4.8285	-0.10577
146	NA	2	-0.282638	80.3	1	1	2	6.8285	-0.287129
147	NA	1	-0.387066	69.7	1	0	2	-3.7715	-0.344053
148	NA	2	-0.354656	71.7	1	0	2	-1.7715	-0.320607
149	NA	1	0.0793001	60.7	1	2	2	-12.7715	0.162646
150	NA	2	-0.262488	62.8	1	2	2	-10.6715	-0.188553
151	NA	3	-0.192746	65.5	1	2	2	-7.9715	-0.130911
152	NA	1	0.0333398	79.4	1	0	4	5.9285	0.0328816
153	NA	1	-0.23826	74.5	1	2	1	1.0285	-0.216759
154	NA	1	0.137776	77.2	1	2	2	3.7285	0.147178
155	NA	2	-0.136908	79.2	1	2	2	5.7285	-0.136469
156	NA	1	-0.13867	82	1	0	2	8.5285	-0.15078
157	NA	1	-0.144524	76.2	0	0	2	2.7285	-0.182862
158	NA	1	-0.0809296	75.1	1	0	2	1.6285	-0.0621173
159	NA	1	-0.22795	74.6	1	1	2	1.1285	-0.206897
160	NA	1	-0.301257	59.7	1	1	2	-13.7715	-0.213429
161	NA	2	-0.267405	61.7	1	1	2	-11.7715	-0.188541
162	NA	1	-0.140982	76.5	1	1	1	3.0285	-0.128444
163	NA	1	-0.00661919	58.3	0	2	1	-15.1715	0.0352615
164	NA	1	0.0134984	73.2	0	1	1	-0.2715	-0.0113953
165	NA	1	-0.154137	75.2	0	1	1	1.7285	-0.187994
166	NA	1	0.142618	71.9	0	1	1	-1.5715	0.12355
167	NA	1	0.00738014	68.4	0	1	1	-5.0715	0.00399766
168	NA	1	-0.380159	76.4	1	2	1	2.9285	-0.367173
169	NA	1	-0.234364	63	0	2	1	-10.4715	-0.213546
170	NA	1	-0.0155573	72.3	1	1	1	-1.1715	0.0158032
171	NA	1	-0.366296	71.3	1	0	1	-2.1715	-0.330454
172	NA	1	-0.332257	74.9	0	NaN	1	1.4285	-0.364769
173	NA	1	-0.0472285	78.1	1	2	3	4.6285	-0.0418607
174	NA	1	-0.346042	68.1	1	0	3	-5.3715	-0.295859
175	NA	1	-0.132573	80.5	1	1	3	7.0285	-0.13796
176	NA	1	-0.152783	66.6	0	1	3	-6.8715	-0.148098
177	NA	1	-0.136993	74.3	1	0	1	0.8285	-0.114595
178	NA	1	-0.0605492	72.6	1	0	3	-0.8715	-0.0305332
179	NA	1	-0.103231	60.7	1	0	1	-12.7715	-0.0198852
180	NA	1	-0.0400256	76.4	0	0	3	2.9285	-0.0792602
181	NA	1	-0.219952	79.1	1	0	3	5.6285	-0.219065
182	NA	1	-0.303893	66.6	1	NaN	1	-6.8715	-0.246988
183	NA	1	-0.235118	72.9	0	0	3	-0.5715	-0.258667
184	NA	1	-0.3943	81.6	0	0	3	8.1285	-0.456838
185	NA	1	-0.479719	68.7	1	0	3	-4.7715	-0.432226
186	NA	2	-0.274856	70.9	1	0	3	-2.5715	-0.237222
187	NA	1	-0.0580062	65.7	0	1	3	-7.7715	-0.0492886
188	NA	1	-0.147163	68.8	1	0	1	-4.6715	-0.100118
189	NA	1	0.0483698	73.5	0	1	3	0.0285	0.0221316
190	NA	2	0.154089	76	0	1	3	2.5285	0.116647
191	NA	1	-0.178723	67.3	1	0	3	-6.1715	-0.124955
192	NA	1	-0.152155	65.6	0	NaN	4	-7.8715	-0.142989
193	NA	1	-0.213712	80.1	0	0	3	6.6285	-0.269528
194	NA	1	-0.43876	70	0	0	3	-3.4715	-0.449313
195	NA	1	-0.37021	67.6	1	0	3	-5.8715	-0.317786
196	NA	1	-0.0467275	79	0	0	3	5.5285	-0.097614
197	NA	1	-0.111643	69.3	1	0	3	-4.1715	-0.0668381
198	NA	1	-0.0897235	76.8	0	2	4	3.3285	-0.130751
199	NA	1	-0.336715	63.2	0	0	4	-10.2715	-0.316793

## Sheet: figs2
	NA.	id	session	coupling	age	gender	apoe	disease	age_c	coupling_adj_age_gender	Coupling_adj_disease	coupling_adj_disease_age_gender	mmse	mmse_l	suvr	suvr_l	suvr_c	coupling_adj_suvr	coupling_adj_age_gender_suvr
1	1	NA	2	-0.0490126	83.1	1	NaN	4	9.30629	-0.0691157	0.00563434	-0.0109591	28	1	0.7132	-0.0191	-0.167339	0.00254392	-0.0106076
2	2	NA	1	0.0272909	81.1	1	NaN	4	7.30629	0.0186149	0.0819378	0.0755797	29	0	0.7346	-0.0214	-0.145939	0.0722541	0.0677647
3	3	NA	1	-0.032335	90.3	1	NaN	2	16.5063	-0.0935759	-0.0231443	-0.0765851	27	3	0.9883	0.0082	0.107761	-0.0655356	-0.109871
4	4	NA	1	-0.150664	81.5	0	NaN	4	7.70629	-0.227763	-0.096017	-0.166489	30	0	0.73	0.0369	-0.150539	-0.104283	-0.164815
5	5	NA	2	-0.135938	83.4	0	NaN	4	9.60629	-0.223893	-0.0812908	-0.161486	30	0	0.7669	0.0143	-0.113639	-0.100926	-0.169686
6	6	NA	1	-0.322002	78.7	1	NaN	4	4.90629	-0.316965	-0.267355	-0.26143	25	-4	0.9155	0.0586	0.0349608	-0.332773	-0.326868
7	7	NA	1	-0.150567	69.6	1	NaN	2	-4.19371	-0.0935371	-0.141377	-0.0888811	28	-3	0.8063	-0.0129	-0.0742392	-0.127694	-0.0823765
8	8	NA	1	-0.103936	64	1	0	2	-9.79371	-0.0149098	-0.0947451	-0.0135906	30	0	0.7651	0.0049	-0.115439	-0.0683695	0.00120242
9	9	NA	2	-0.28942	66.1	1	0	2	-7.69371	-0.212392	-0.280229	-0.209822	30	0	0.77	-0.0341	-0.110539	-0.255363	-0.194887
10	10	NA	1	-0.254709	87.4	1	0	2	13.6063	-0.29938	-0.245518	-0.284118	26	-2	0.9257	0.0133	0.0451608	-0.268622	-0.300398
11	11	NA	2	-0.208519	89.3	1	0	2	15.5063	-0.264046	-0.199328	-0.247651	24	0	0.939	-0.024	0.0584608	-0.22653	-0.266534
12	12	NA	4	-0.0170373	81.2	0	0	4	7.40629	-0.0924227	0.0376096	-0.0313268	29	1	0.8112	0.0068	-0.0693392	0.00432578	-0.0549061
13	13	NA	1	-0.115346	75.3	0	0	4	1.50629	-0.157021	-0.0606989	-0.0994409	30	-1	0.7482	0.003	-0.132339	-0.0745727	-0.108251
14	14	NA	2	-0.102343	77.3	0	0	4	3.50629	-0.155445	-0.0476961	-0.0966735	30	0	0.7512	0.017	-0.129339	-0.0624941	-0.104835
15	15	NA	3	-0.175755	79.6	0	0	4	5.80629	-0.241998	-0.121108	-0.181856	30	-1	0.7682	0.043	-0.112339	-0.141143	-0.193445
16	16	NA	1	0.175124	72.1	0	1	2	-1.69371	0.151732	0.184315	0.161949	29	-2	0.9885	0.0195	0.107961	0.141862	0.122043
17	17	NA	1	-0.456632	76.6	0	0	2	2.80629	-0.505735	-0.447441	-0.492836	29	1	0.7426	0.0127	-0.137939	-0.414133	-0.453442
18	18	NA	1	-0.502949	66.1	1	1	2	-7.69371	-0.425921	-0.493758	-0.423351	29	0	0.8746	0.0349	-0.00593924	-0.501119	-0.440642
19	19	NA	1	0.0386778	65.5	0	0	2	-8.29371	0.0529955	0.0478685	0.0592799	28	2	0.9557	0.0555	0.0751608	0.0155211	0.024287
20	20	NA	2	-0.055889	67.5	0	0	2	-6.29371	-0.0529984	-0.0466982	-0.0455222	30	-1	1.0112	0.0078	0.130661	-0.096145	-0.0960411
21	21	NA	1	-0.2323	63	0	2	2	-10.7937	-0.203698	-0.223109	-0.198904	30	-4	1.0756	0.0689	0.195061	-0.292397	-0.272804
22	22	NA	2	-0.160919	64.8	0	2	2	-8.99371	-0.142602	-0.151728	-0.136734	26	0	1.1445	0.0059	0.263961	-0.242244	-0.230446
23	23	NA	1	-0.245381	69	0	2	2	-4.79371	-0.25106	-0.23619	-0.242691	27	1	1.0251	0.0153	0.144561	-0.289919	-0.296312
24	24	NA	2	-0.171798	71.1	0	2	2	-2.69371	-0.189476	-0.162607	-0.179855	28	-4	1.0404	0.0361	0.159861	-0.22105	-0.236538
25	25	NA	1	-0.0648585	77.8	0	0	2	4.00629	-0.120818	-0.0556678	-0.107204	30	-3	0.7597	0.0145	-0.120839	-0.0276285	-0.0721347
26	26	NA	2	-0.260407	79.9	0	0	2	6.10629	-0.328365	-0.251216	-0.3135	27	1	0.7742	-0.0153	-0.106339	-0.227645	-0.281246
27	27	NA	1	-0.177459	71.8	1	0	2	-1.99371	-0.132999	-0.168268	-0.127032	29	1	0.7616	0.0309	-0.118939	-0.140814	-0.105025
28	28	NA	2	-0.0191656	73.9	1	0	2	0.106289	0.0132961	-0.00997494	0.0205144	30	-3	0.7925	-0.0199	-0.0880392	0.00795885	0.0346532
29	29	NA	1	-0.408475	83.2	0	1	2	9.40629	-0.495288	-0.399285	-0.478456	25	-1	0.9614	0.0143	0.0808608	-0.433388	-0.501282
30	30	NA	1	-0.632381	57.9	0	0	2	-15.8937	-0.57464	-0.623191	-0.572885	29	0	0.7376	-0.0136	-0.142939	-0.588342	-0.54666
31	31	NA	1	0.112331	74	0	1	2	0.206289	0.0780832	0.121522	0.0894325	27	-5	1.1625	-0.0393	0.281961	0.02546	-0.00258819
32	32	NA	1	0.149886	70.6	1	1	2	-3.19371	0.201203	0.159077	0.206455	29	0	0.9679	0.0278	0.0873608	0.122971	0.163958
33	33	NA	1	-0.214747	69	1	0	2	-4.79371	-0.154289	-0.205556	-0.14999	29	1	0.8287	-0.0062	-0.0518392	-0.198775	-0.150859
34	34	NA	1	-0.472776	66.6	1	0	4	-7.19371	-0.398605	-0.418129	-0.35028	29	0	0.7133	0.0065	-0.167239	-0.42125	-0.362939
35	35	NA	1	-0.0116955	73.6	1	0	4	-0.193711	0.0224803	0.0429514	0.0749761	29	0	0.8527	0.0025	-0.0278392	-0.00311833	0.0248753
36	36	NA	1	-0.00159957	70.3	0	0	4	-3.49371	-0.014707	0.0530473	0.0398938	30	-2	0.748	0.0059	-0.132539	0.0392352	0.027212
37	37	NA	1	-0.0578532	60.1	0	0	2	-13.6937	-0.0126822	-0.0486625	-0.00961554	26	0	0.7196	0.0237	-0.160939	-0.00826853	0.0238852
38	38	NA	2	-0.310529	64.3	0	0	2	-9.49371	-0.289355	-0.301338	-0.283785	20	6	0.7403	-0.016	-0.140239	-0.267322	-0.253358
39	39	NA	1	-0.329387	72.9	0	1	2	-0.893711	-0.35735	-0.320196	-0.346656	24	0	0.9087	0.0275	0.0281608	-0.338063	-0.361347
40	40	NA	1	-0.425717	74	1	0	4	0.206289	-0.393827	-0.371071	-0.341093	28	2	0.7014	0.0233	-0.179139	-0.370525	-0.344264
41	41	NA	2	-0.134061	76.1	1	0	4	2.30629	-0.114169	-0.0794141	-0.0601838	30	0	0.7247	0.0091	-0.155839	-0.0860477	-0.0688817
42	42	NA	1	-0.174141	79.4	1	1	1	5.60629	-0.173104	-0.276799	-0.274457	22	-3	1.0006	0.0888	0.120061	-0.211131	-0.208258
43	43	NA	1	-0.452729	77.3	1	1	2	3.50629	-0.439694	-0.443539	-0.430449	28	0	1.0631	-0.0764	0.182561	-0.508976	-0.497007
44	44	NA	1	0.1578	82.4	1	1	1	8.60629	0.141697	0.0551427	0.0421316	19	-2	1.0942	-0.005	0.213661	0.0919723	0.0818525
45	45	NA	1	0.000118838	74.5	0	1	2	0.706289	-0.0369856	0.00930955	-0.0253383	30	-4	0.956	0.0521	0.0754608	-0.0231303	-0.053344
46	46	NA	1	-0.281319	78.1	0	0	4	4.30629	-0.338992	-0.226672	-0.279743	28	1	0.7491	-0.0126	-0.131439	-0.240823	-0.286629
47	47	NA	1	-0.268652	80.8	1	0	4	7.00629	-0.275614	-0.214006	-0.218828	29	0	0.6923	0.0309	-0.188239	-0.210657	-0.213847
48	48	NA	1	-0.337546	70	1	1	4	-3.79371	-0.282802	-0.282899	-0.232451	28	2	1.0341	0.03	0.153561	-0.384858	-0.341272
49	49	NA	2	-0.572447	70	1	1	4	-3.79371	-0.517703	-0.5178	-0.467352	30	-1	1.0641	0.023	0.183561	-0.629002	-0.585416
50	50	NA	1	-0.460723	66.4	1	0	2	-7.39371	-0.38541	-0.451532	-0.38266	29	1	0.7713	0.0165	-0.109239	-0.427067	-0.36789
51	51	NA	2	-0.232307	69.5	1	0	2	-4.29371	-0.174706	-0.223116	-0.170109	30	0	0.7878	0.0036	-0.0927392	-0.203735	-0.157984
52	52	NA	3	-0.23717	70.5	1	0	2	-3.29371	-0.185282	-0.227979	-0.18009	30	-3	0.7914	-0.0092	-0.0891392	-0.209706	-0.168286
53	53	NA	1	-0.102682	81	0	0	2	7.20629	-0.176924	-0.0934909	-0.161404	29	-2	0.7509	0.0252	-0.129639	-0.0627403	-0.121106
54	54	NA	1	-0.0477955	86.6	0	1	1	12.8063	-0.154034	-0.150453	-0.247025	22	-7	1.0816	0.0203	0.201061	-0.109741	-0.192361
55	55	NA	1	-0.482058	72.9	0	0	4	-0.893711	-0.51002	-0.427411	-0.45387	29	-2	1.0752	0.0021	0.194661	-0.542032	-0.565316
56	56	NA	2	0.0372643	75	0	0	4	1.20629	-0.00269688	0.0919113	0.0547046	27	-2	1.0773	0.0556	0.196761	-0.0233568	-0.055736
57	57	NA	1	0.0554467	63.7	0	0	2	-10.0937	0.0800489	0.0646375	0.0852607	29	1	0.7145	-0.0094	-0.166039	0.106603	0.123165
58	58	NA	1	-0.363985	65.7	0	0	4	-8.09371	-0.35081	-0.309338	-0.29895	30	-1	0.7321	0.0146	-0.148439	-0.318252	-0.310352
59	59	NA	1	-0.518152	74.7	0	1	4	0.906289	-0.5564	-0.463506	-0.499177	28	2	1.1305	0.0084	0.249961	-0.595164	-0.626244
60	60	NA	1	-0.12219	74.1	1	0	2	0.306289	-0.0908712	-0.113	-0.0835338	29	0	0.6893	0.0394	-0.191239	-0.0632703	-0.0374421
61	61	NA	1	-0.0943504	75.4	0	1	2	1.60629	-0.136597	-0.0851597	-0.124414	28	-2	0.9998	0.0615	0.119261	-0.131094	-0.165206
62	62	NA	2	-0.106993	79.5	0	1	2	5.70629	-0.172666	-0.0978027	-0.158039	25	-2	1.0526	0.0483	0.172061	-0.160005	-0.211874
63	63	NA	1	-0.0292549	79.7	1	0	4	5.90629	-0.0299319	0.025392	0.0261987	30	0	0.996	0.0413	0.115461	-0.0648278	-0.0632537
64	64	NA	1	-0.490918	70	1	0	4	-3.79371	-0.436173	-0.436271	-0.385823	30	-1	0.6898	0.0139	-0.190739	-0.432152	-0.388566
65	65	NA	1	0.0744097	71.5	0	0	4	-2.29371	0.054446	0.129057	0.109762	29	1	0.772	0.0273	-0.108539	0.10785	0.0906297
66	66	NA	1	-0.391585	83.7	1	0	4	9.90629	-0.415116	-0.336938	-0.356602	29	-2	0.7002	0.0076	-0.180339	-0.336023	-0.351773
67	67	NA	1	-0.307247	73.8	0	0	4	0.00628931	-0.340352	-0.2526	-0.283665	30	0	0.7505	0.0209	-0.130039	-0.267182	-0.294364
68	68	NA	1	-0.18892	73.6	0	0	2	-0.193711	-0.220882	-0.179729	-0.209771	26	0	1.0517	0.0168	0.171161	-0.241654	-0.26797
69	69	NA	1	-0.432228	65.2	0	1	4	-8.59371	-0.416196	-0.377581	-0.364634	29	1	0.7574	0.0217	-0.123139	-0.394289	-0.384224
70	70	NA	2	-0.298665	67.3	0	1	4	-6.49371	-0.294632	-0.244018	-0.241819	30	0	0.7791	0.0042	-0.101439	-0.267412	-0.266442
71	71	NA	3	-0.141735	70.7	0	1	4	-3.09371	-0.157127	-0.0870877	-0.102288	30	-1	0.7679	0.017	-0.112639	-0.107031	-0.120787
72	72	NA	1	0.0903871	72.5	0	0	2	-1.29371	0.0647098	0.0995778	0.0751653	26	0	0.7567	0.0101	-0.123839	0.128541	0.10699
73	73	NA	1	-0.112963	78	0	1	4	4.20629	-0.170064	-0.0583156	-0.110875	28	1	0.7574	0.005	-0.123139	-0.0750239	-0.120396
74	74	NA	2	0.104014	80.1	0	1	4	6.30629	0.0349132	0.158661	0.0953537	29	0	0.7624	-0.0079	-0.118139	0.140412	0.0859442
75	75	NA	1	-0.233832	71.2	1	1	4	-2.59371	-0.185944	-0.179185	-0.134878	30	-1	1.0042	-0.0007	0.123661	-0.271932	-0.233543
76	76	NA	2	-0.1864	71.2	1	1	4	-2.59371	-0.138512	-0.131753	-0.087446	29	1	1.0035	0.0035	0.122961	-0.224284	-0.185895
77	77	NA	1	-0.210274	71.6	1	1	2	-2.19371	-0.164671	-0.201083	-0.158823	29	1	0.9316	0.0504	0.0510608	-0.226005	-0.18935
78	78	NA	2	-0.229718	73.7	1	1	2	-0.0937107	-0.196113	-0.220527	-0.189014	30	-4	0.982	0.0466	0.101461	-0.260977	-0.233417
79	79	NA	1	-0.0204026	75.3	0	2	2	1.50629	-0.0620779	-0.0112119	-0.0499539	28	-2	1.2583	0.0333	0.377761	-0.136789	-0.170468
80	80	NA	2	-0.12271	77.3	0	2	2	3.50629	-0.175813	-0.11352	-0.162497	26	0	1.2916	0.0412	0.411061	-0.249356	-0.291697
81	81	NA	3	0.0584369	79.3	0	2	2	5.50629	-0.00609268	0.0676276	0.00841485	26	-1	1.3328	0.0634	0.452261	-0.0809026	-0.131905
82	82	NA	1	-0.256866	74.5	1	0	2	0.706289	-0.227833	-0.247676	-0.220257	30	0	0.7523	0.0238	-0.128239	-0.217356	-0.193261
83	83	NA	2	-0.0618984	76.6	1	0	2	2.80629	-0.0448633	-0.0527077	-0.0360361	30	-1	0.7761	0.0095	-0.104439	-0.0297211	-0.0147207
84	84	NA	1	-0.0353348	76.1	0	0	4	2.30629	-0.0815809	0.0193121	-0.023524	29	-5	0.9568	0.016	0.0762608	-0.0588304	-0.0959738
85	85	NA	1	-0.137124	62.4	0	0	2	-11.3937	-0.105094	-0.127933	-0.100657	29	1	0.7181	0.0167	-0.162439	-0.087077	-0.0648847
86	86	NA	1	-0.259687	66.2	1	1	4	-7.59371	-0.183231	-0.20504	-0.135144	29	1	0.7467	-0.0297	-0.133839	-0.218451	-0.158408
87	87	NA	1	0.0160112	77	1	1	2	3.20629	0.0307608	0.0252019	0.0398263	29	0	1.048	0.0465	0.167461	-0.0355828	-0.0223148
88	88	NA	1	-0.462728	88.7	1	0	2	14.9063	-0.514827	-0.453537	-0.49879	30	-4	0.7184	0.0146	-0.162139	-0.412773	-0.450179
89	89	NA	1	-0.0973595	82.2	0	1	1	8.40629	-0.178458	-0.200017	-0.274071	21	-3	0.9963	0.0844	0.115761	-0.133025	-0.196588
90	90	NA	1	-0.447619	73.4	1	0	4	-0.393711	-0.412301	-0.392972	-0.359924	26	4	0.7694	0.0559	-0.111139	-0.413378	-0.384518
91	91	NA	2	-0.340343	75.5	1	0	4	1.70629	-0.317023	-0.285696	-0.263395	30	0	0.8253	0.0295	-0.0552392	-0.323324	-0.30356
92	92	NA	1	-0.0359236	79.6	1	0	2	5.80629	-0.0360293	-0.0267329	-0.0254145	29	1	0.8841	0.0135	0.00356076	-0.0370207	-0.0350135
93	93	NA	1	-0.0780843	76.2	0	1	4	2.40629	-0.124902	-0.0234374	-0.0667854	30	0	0.7023	0.024	-0.178239	-0.0231696	-0.0607461
94	94	NA	1	-0.0661427	68.1	0	0	2	-5.69371	-0.0666802	-0.056952	-0.0588466	28	-3	0.6989	0.0121	-0.181639	-0.0101804	-0.0126752
95	95	NA	1	0.0500977	74.4	1	1	2	0.606289	0.0797026	0.0592884	0.0872189	26	-11	1.0489	0.0297	0.168361	-0.00177353	0.0227553
96	96	NA	1	-0.118231	72.2	1	1	2	-1.59371	-0.0760565	-0.109041	-0.0698512	25	-11	1.1358	-0.0076	0.255261	-0.196876	-0.162819
97	97	NA	1	-0.111528	81.5	0	2	2	7.70629	-0.188627	-0.102337	-0.172809	20	1	1.0376	-0.0462	0.157061	-0.159917	-0.220448
98	98	NA	1	-0.226113	73	1	0	2	-0.793711	-0.188509	-0.216922	-0.181827	29	1	0.7228	0.0018	-0.157739	-0.177514	-0.146922
99	99	NA	2	-0.255375	75.1	1	0	2	1.30629	-0.229769	-0.246184	-0.221836	30	-3	0.7246	-0.0103	-0.155939	-0.20733	-0.185833
100	100	NA	1	-0.0967006	83.4	0	0	2	9.60629	-0.184656	-0.0875099	-0.167705	27	1	1.0163	-0.0354	0.135761	-0.138528	-0.207288
101	101	NA	2	0.0617052	85.4	0	0	2	11.6063	-0.0376772	0.0708959	-0.0195349	28	-2	0.9809	0.0002	0.100361	0.0307844	-0.0466379
102	102	NA	1	0.147622	69.8	0	2	4	-3.99371	0.137371	0.202269	0.191674	30	-2	0.7574	0.0638	-0.123139	0.18556	0.175703
103	103	NA	1	-0.26555	60.3	0	0	2	-13.4937	-0.221522	-0.256359	-0.218336	28	1	0.8961	0.0328	0.0155608	-0.270344	-0.239057
104	104	NA	1	0.255743	68.5	0	0	2	-5.29371	0.25292	0.264933	0.260992	29	-3	1.1245	-0.0314	0.243961	0.180579	0.176352
105	105	NA	1	0.00360855	85	1	0	4	11.2063	-0.0273504	0.0582555	0.0319384	29	0	0.9107	0.0105	0.0301608	-0.00568384	-0.0270644
106	106	NA	1	-0.0682391	73.7	0	2	1	-0.0937107	-0.100773	-0.170897	-0.20145	26	2	1.0657	0.0032	0.185161	-0.125286	-0.152035
107	107	NA	1	-0.14206	75.5	0	0	2	1.70629	-0.184878	-0.132869	-0.172635	29	-1	0.7946	0.0431	-0.0859392	-0.115583	-0.150127
108	108	NA	2	-0.161322	77.5	0	0	2	3.70629	-0.215567	-0.152131	-0.202132	28	0	0.8377	0.0104	-0.0428392	-0.148123	-0.19133
109	109	NA	1	0.0676538	77.3	0	1	1	3.50629	0.0145514	-0.0350037	-0.0839811	24	-3	1.1371	0.0064	0.256561	-0.0113914	-0.0537321
110	110	NA	1	-0.165091	73.8	1	1	2	0.00628931	-0.132058	-0.1559	-0.124899	28	-3	1.1085	-0.035	0.227961	-0.235324	-0.208197
111	111	NA	1	-0.221897	83.2	1	1	2	9.40629	-0.242572	-0.212707	-0.229812	28	0	0.9402	0.052	0.0596608	-0.240279	-0.253863
112	112	NA	1	-0.063226	69.3	1	1	2	-4.49371	-0.00448189	-0.0540353	-4.6238e-06	28	1	0.8403	0.0129	-0.0402392	-0.0508285	-0.00421125
113	113	NA	1	-0.380352	63.5	0	2	2	-10.2937	-0.354607	-0.371161	-0.349514	29	-2	1.0028	0.0459	0.122261	-0.41802	-0.400592
114	114	NA	1	-0.125785	75.1	0	1	1	1.30629	-0.166318	-0.228443	-0.266161	20	-11	1.1934	0.0364	0.312861	-0.222176	-0.254989
115	115	NA	1	-0.320933	72.7	1	1	2	-1.09371	-0.281615	-0.311742	-0.275112	30	0	0.8939	0.0301	0.0133608	-0.32505	-0.293158
116	116	NA	1	0.103355	73.1	0	0	2	-0.693711	0.0742495	0.112546	0.0850626	30	-1	0.7815	-0.0393	-0.0990392	0.133869	0.109718
117	117	NA	1	-0.12953	74.5	0	0	2	0.706289	-0.166635	-0.12034	-0.154988	30	0	0.7244	-0.0196	-0.156139	-0.0814246	-0.111638
118	118	NA	1	-0.194616	71.3	0	0	2	-2.49371	-0.213437	-0.185426	-0.203697	28	1	1.0579	0.0445	0.177361	-0.24926	-0.265615
119	119	NA	1	-0.147332	68.1	1	0	2	-5.69371	-0.081732	-0.138142	-0.0779698	29	1	0.8604	0.0757	-0.0201392	-0.141128	-0.0893131
120	120	NA	2	0.018326	70.1	1	0	2	-3.69371	0.0724993	0.0275167	0.0774532	30	0	0.9361	0.0178	0.0555608	0.00120794	0.0443603
121	121	NA	1	-0.110242	78.3	1	1	2	4.50629	-0.10292	-0.101051	-0.0930795	24	3	0.9914	0.0843	0.110861	-0.144397	-0.13676
122	122	NA	2	-0.282638	80.3	1	1	2	6.50629	-0.286743	-0.273447	-0.275711	27	-5	1.0757	-0.11	0.195161	-0.342766	-0.34379
123	123	NA	1	-0.387066	69.7	1	0	2	-4.09371	-0.330607	-0.377875	-0.325891	27	0	0.8194	-0.0231	-0.0611392	-0.368229	-0.323344
124	124	NA	2	-0.354656	71.7	1	0	2	-2.09371	-0.309625	-0.345465	-0.303717	27	2	0.7963	-0.0045	-0.0842392	-0.328702	-0.29248
125	125	NA	1	0.0793001	60.7	1	2	2	-13.0937	0.187181	0.0884908	0.186534	30	-3	0.8015	0.0167	-0.0790392	0.103652	0.187516
126	126	NA	2	-0.262488	62.8	1	2	2	-10.9937	-0.166606	-0.253297	-0.166002	27	2	0.8182	0.0326	-0.0623392	-0.243282	-0.168512
127	127	NA	3	-0.192746	65.5	1	2	2	-8.29371	-0.11229	-0.183555	-0.110077	30	0	0.8407	0.0245	-0.0398392	-0.180472	-0.117396
128	128	NA	1	0.0333398	79.4	1	0	4	5.60629	0.0343768	0.0879867	0.0903287	26	2	0.7812	0.0291	-0.0993392	0.0639458	0.0668192
129	129	NA	1	0.137776	77.2	1	2	2	3.40629	0.151383	0.146967	0.160568	27	-1	0.9563	0.0205	0.0757608	0.114435	0.126837
130	130	NA	2	-0.136908	79.2	1	2	2	5.40629	-0.134728	-0.127717	-0.124351	26	-2	0.9768	0.0085	0.0962608	-0.166565	-0.162825
131	131	NA	1	-0.13867	82	1	0	2	8.20629	-0.152488	-0.129479	-0.140443	30	-4	0.7467	-0.0579	-0.133839	-0.0974348	-0.105822
132	132	NA	1	-0.144524	76.2	0	0	2	2.40629	-0.191342	-0.135334	-0.178681	29	1	0.7701	-0.0173	-0.110439	-0.110498	-0.148075
133	133	NA	1	-0.0809296	75.1	1	0	2	1.30629	-0.0553242	-0.0717389	-0.0473908	27	-11	1.0697	0.0473	0.189161	-0.139209	-0.117712
134	134	NA	1	-0.22795	74.6	1	1	2	0.806289	-0.199488	-0.218759	-0.191852	24	5	0.9908	0.0778	0.110261	-0.261921	-0.238258
135	135	NA	1	-0.301257	59.7	1	1	2	-14.0937	-0.187662	-0.292066	-0.188906	25	4	0.7625	-0.0026	-0.118039	-0.26489	-0.176694
136	136	NA	2	-0.267405	61.7	1	1	2	-12.0937	-0.165238	-0.258215	-0.165289	29	-1	0.7599	-0.0331	-0.120639	-0.230237	-0.150703
137	137	NA	1	-0.0472285	78.1	1	2	3	4.30629	-0.0387638	-0.00840856	0.00058644	29	-1	0.8103	-0.0328	-0.0702392	-0.0255881	-0.0170843
138	138	NA	1	-0.346042	68.1	1	0	3	-5.69371	-0.280442	-0.307222	-0.24705	29	0	0.7192	-0.0063	-0.161339	-0.296334	-0.24452
139	139	NA	1	-0.132573	80.5	1	1	3	6.70629	-0.13782	-0.0937526	-0.0970401	28	-2	0.982	0.0022	0.101461	-0.163832	-0.165723
140	140	NA	1	-0.152783	66.6	0	1	3	-7.19371	-0.14475	-0.113963	-0.108181	29	-1	0.794	0.0402	-0.0865392	-0.12612	-0.122118
141	141	NA	1	-0.0605492	72.6	1	0	3	-1.19371	-0.0206599	-0.0217293	0.015413	30	0	0.8762	-0.0164	-0.00433924	-0.0592123	-0.0268876
142	142	NA	1	-0.0400256	76.4	0	0	3	2.60629	-0.0879859	-0.0012057	-0.0455772	30	-1	0.9266	0.0161	0.0460608	-0.0542168	-0.0926595
143	143	NA	1	-0.219952	79.1	1	0	3	5.30629	-0.2172	-0.181132	-0.177254	30	0	0.7911	0.008	-0.0894392	-0.192396	-0.188223
144	144	NA	1	-0.235118	72.9	0	0	3	-0.893711	-0.26308	-0.196298	-0.222757	30	0	0.7139	0.0038	-0.166639	-0.183777	-0.207061
145	145	NA	1	-0.3943	81.6	0	0	3	7.80629	-0.471971	-0.35548	-0.426463	30	-1	0.7156	-0.0279	-0.164939	-0.343483	-0.404447
146	146	NA	1	-0.479719	68.7	1	0	3	-5.09371	-0.417547	-0.4409	-0.383798	27	1	0.802	0.0135	-0.0785392	-0.455522	-0.406306
147	147	NA	2	-0.274856	70.9	1	0	3	-2.89371	-0.225254	-0.236037	-0.190194	28	2	0.8155	0.006	-0.0650392	-0.254818	-0.215131
148	148	NA	1	-0.0580062	65.7	0	1	3	-8.09371	-0.0448312	-0.0191862	-0.00879838	30	-1	0.9638	0.0464	0.0832608	-0.0836585	-0.0757587
149	149	NA	1	0.0483698	73.5	0	1	3	-0.293711	0.0169789	0.0871897	0.0576595	29	0	1.0338	0.0637	0.153261	0.0011508	-0.0247318
150	150	NA	2	0.154089	76	0	1	3	2.20629	0.108414	0.192909	0.150584	29	-1	1.0975	-0.0064	0.216961	0.0872441	0.0505338
151	151	NA	1	-0.178723	67.3	1	0	3	-6.49371	-0.108551	-0.139903	-0.0756367	29	0	0.6787	-0.0063	-0.201839	-0.116537	-0.0612575
152	152	NA	1	-0.213712	80.1	0	0	3	6.30629	-0.282812	-0.174892	-0.238199	29	0	0.9624	0.0301	0.0818608	-0.238933	-0.293401
153	153	NA	1	-0.43876	70	0	0	3	-3.79371	-0.450154	-0.399941	-0.411559	28	2	0.8685	-0.0261	-0.0120392	-0.435051	-0.445775
154	154	NA	1	-0.37021	67.6	1	0	3	-6.19371	-0.301753	-0.33139	-0.268659	30	0	0.7418	0.0041	-0.138739	-0.327465	-0.273485
155	155	NA	1	-0.0467275	79	0	0	3	5.20629	-0.109543	-0.00790759	-0.0655851	29	0	0.8073	0.0145	-0.0732392	-0.0241628	-0.0738663
156	156	NA	1	-0.111643	69.3	1	0	3	-4.49371	-0.052899	-0.0728232	-0.0187925	29	0	0.8176	0.0498	-0.0629392	-0.0922518	-0.0456346
157	157	NA	1	-0.0897235	76.8	0	2	4	3.00629	-0.139969	-0.0350766	-0.0814952	29	0	0.9226	0.0196	0.0420608	-0.102682	-0.142857
158	158	NA	1	-0.336715	63.2	0	0	4	-10.5937	-0.309256	-0.282068	-0.258886	29	0	0.7055	0.0053	-0.175039	-0.282786	-0.264058

## Sheet: figs3
	id_simu	session	coupling_adj_feng	disease	suvr	suvr_l	gs	coupling_gs_feng	mmse	mmse_l	coupling_adj_age_gender	age_c	gender	coupling_adj_age_gender_gs	gs_adj_age_gender
1	1	2	-0.0665575	4	0.7132	-0.0191	0.308454	-0.0512164	28	1	-0.0691157	9.33608	1	0.126232	0.306168
2	1	1	0.0210463	4	0.7346	-0.0214	0.20246	-0.0319364	29	0	0.0186149	7.33608	1	0.146835	0.200577
3	2	1	-0.0905609	2	0.9883	0.0082	0.212186	-0.137274	27	3	-0.0935759	16.5361	1	0.0408037	0.208449
4	3	1	-0.228804	4	0.73	0.0369	0.314376	-0.209646	30	0	-0.227763	7.73608	0	-0.0286654	0.313224
5	3	2	-0.224814	4	0.7669	0.0143	0.531184	-0.0659014	30	0	-0.223893	9.63608	0	0.112512	0.529649
6	4	1	-0.314686	4	0.9155	0.0586	0.235597	-0.346308	25	-4	-0.316965	4.93608	1	-0.167759	0.234196
7	5	1	-0.0918353	2	0.8063	-0.0129	0.21168	-0.138875	28	-3	-0.0935371	-4.16392	1	0.040522	0.212112
8	6	1	-0.013563	2	0.7651	0.0049	0.315704	0.00645098	30	0	-0.0149098	-9.76392	1	0.185029	0.317264
9	6	2	-0.210912	2	0.77	-0.0341	0.336309	-0.177617	30	0	-0.212392	-7.66392	1	0.000595655	0.337446
10	7	1	-0.296549	2	0.9257	0.0133	0.238194	-0.326498	26	-2	-0.29938	13.6361	1	-0.148529	0.235041
11	7	2	-0.261094	2	0.939	-0.024	0.237535	-0.291468	24	0	-0.264046	15.5361	1	-0.113612	0.234
12	8	4	-0.0934828	4	0.8112	0.0068	0.26736	-0.104631	29	1	-0.0924227	7.43608	0	0.0768995	0.266268
13	8	1	-0.158455	4	0.7482	0.003	0.246696	-0.182924	30	-1	-0.157021	1.53608	0	-0.000785943	0.246792
14	8	2	-0.156753	4	0.7512	0.017	0.219075	-0.199025	30	0	-0.155445	3.53608	0	-0.0167025	0.218769
15	8	3	-0.24316	4	0.7682	0.043	0.290526	-0.239375	30	-1	-0.241998	5.83608	0	-0.0580046	0.289757
16	9	1	0.150095	2	0.9885	0.0195	0.358131	0.197458	29	-2	0.151732	-1.66392	0	0.378541	0.358872
17	10	1	-0.507087	2	0.7426	0.0127	0.287702	-0.505123	29	1	-0.505735	2.83608	0	-0.32353	0.287537
19	11	1	-0.424441	2	0.8746	0.0349	0.263519	-0.438065	29	0	-0.425921	-7.66392	1	-0.259032	0.264657
20	12	1	0.0509395	2	0.9557	0.0555	0.228849	0.0149674	28	2	0.0529955	-8.26392	0	0.197928	0.23092
21	12	2	-0.0549276	2	1.0112	0.0078	0.169197	-0.129351	30	-1	-0.0529984	-6.26392	0	0.0541563	0.170865
22	13	1	-0.205913	2	1.0756	0.0689	0.287703	-0.203948	30	-4	-0.203698	-10.7639	0	-0.0214928	0.290277
23	13	2	-0.144702	2	1.1445	0.0059	0.258458	-0.161588	26	0	-0.142602	-8.96392	0	0.0210829	0.26067
24	14	1	-0.252894	2	1.0251	0.0153	0.388406	-0.186017	27	1	-0.25106	-4.76392	0	-0.00507841	0.389772
25	14	2	-0.191177	2	1.0404	0.0361	0.350827	-0.148523	28	-4	-0.189476	-2.66392	0	0.0327065	0.351769
26	15	1	-0.122094	2	0.7597	0.0145	0.38289	-0.0587714	30	-3	-0.120818	4.03608	0	0.121671	0.382483
27	15	2	-0.329508	2	0.7742	-0.0153	0.288746	-0.32687	27	1	-0.328365	6.13608	0	-0.145499	0.287916
28	16	1	-0.131157	2	0.7616	0.0309	0.319335	-0.108803	29	1	-0.132999	-1.96392	1	0.0692396	0.319324
29	16	2	0.0152707	2	0.7925	-0.0199	0.402752	0.0913962	30	-3	0.0132961	0.136076	1	0.268364	0.402319
30	17	1	-0.496221	2	0.9614	0.0143	0.350778	-0.453598	25	-1	-0.495288	9.43608	0	-0.273136	0.349284
31	18	1	-0.577178	2	0.7376	-0.0136	0.334743	-0.544892	29	0	-0.57464	-15.8639	0	-0.362644	0.338344
32	19	1	0.0765663	2	1.1625	-0.0393	0.230317	0.0415401	27	-5	0.0780832	0.236076	0	0.223945	0.230675
33	20	1	0.202968	2	0.9679	0.0278	0.199448	0.148044	29	0	0.201203	-3.16392	1	0.327516	0.19968
34	21	1	-0.152625	2	0.8287	-0.0062	0.224266	-0.191551	29	1	-0.154289	-4.76392	1	-0.0122584	0.224819
35	22	1	-0.397093	4	0.7133	0.0065	0.32808	-0.369102	29	0	-0.398605	-7.16392	1	-0.190828	0.329117
36	23	1	0.024436	4	0.8527	0.0025	0.197757	-0.0315786	29	0	0.0224803	-0.163924	1	0.147722	0.197384
37	24	1	-0.0164586	4	0.748	0.0059	0.273458	-0.0236759	30	-2	-0.014707	-3.46392	0	0.158477	0.274562
38	25	1	-0.0150807	2	0.7196	0.0237	0.264737	-0.0279197	26	0	-0.0126822	-13.6639	0	0.154979	0.267895
39	25	2	-0.291487	2	0.7403	-0.016	0.291071	-0.287351	20	6	-0.289355	-9.46392	0	-0.105016	0.293383
40	26	1	-0.358936	2	0.9087	0.0275	0.184662	-0.423392	24	0	-0.35735	-0.863924	0	-0.240401	0.185242
41	27	1	-0.391846	4	0.7014	0.0233	0.251504	-0.413215	28	2	-0.393827	0.236076	1	-0.234547	0.25105
42	27	2	-0.112055	4	0.7247	0.0091	0.270493	-0.121184	30	0	-0.114169	2.33608	1	0.057137	0.269616
43	28	1	-0.170781	1	1.0006	0.0888	0.312564	-0.15279	22	-3	-0.173104	5.63608	1	0.0248463	0.311023
44	29	1	-0.437503	2	1.0631	-0.0764	0.267862	-0.448328	28	0	-0.439694	3.53608	1	-0.270054	0.266743
45	30	1	0.14421	1	1.0942	-0.005	0.286854	0.145628	19	-2	0.141697	8.63608	1	0.323365	0.284709
46	31	1	-0.0384707	2	0.956	0.0521	0.152817	-0.123453	30	-4	-0.0369856	0.736076	0	0.0597955	0.153075
47	32	1	-0.340249	4	0.7491	-0.0126	0.197689	-0.396307	28	1	-0.338992	4.33608	0	-0.213793	0.197222
48	33	1	-0.273202	4	0.6923	0.0309	0.458157	-0.161363	29	0	-0.275614	7.03608	1	0.0145417	0.456334
49	34	1	-0.281074	4	1.0341	0.03	0.295376	-0.274163	28	2	-0.282802	-3.76392	1	-0.0957367	0.295728
50	34	2	-0.515975	4	1.0641	0.023	0.324122	-0.490534	30	-1	-0.517703	-3.76392	1	-0.312432	0.324475
51	35	1	-0.383911	2	0.7713	0.0165	0.329134	-0.35524	29	1	-0.38541	-7.36392	1	-0.176965	0.330211
52	35	2	-0.17301	2	0.7878	0.0036	0.25887	-0.189631	30	0	-0.174706	-4.26392	1	-0.0107606	0.259322
53	35	3	-0.183523	2	0.7914	-0.0092	0.300601	-0.173244	30	-3	-0.185282	-3.26392	1	0.00509199	0.300852
54	36	1	-0.177997	2	0.7509	0.0252	0.195505	-0.235463	29	-2	-0.176924	7.23608	0	-0.0531085	0.194454
55	37	1	-0.154752	1	1.0816	0.0203	0.260006	-0.17064	22	-7	-0.154034	12.8361	0	0.0106306	0.257827
56	38	1	-0.511607	4	1.0752	0.0021	0.315835	-0.491509	29	-2	-0.51002	-0.863924	0	-0.309999	0.316415
57	38	2	-0.00415027	4	1.0773	0.0556	0.237333	-0.0346536	27	-2	-0.00269688	1.23608	0	0.147609	0.23749
58	39	1	0.0778787	2	0.7145	-0.0094	0.213287	0.0318754	29	1	0.0800489	-10.0639	0	0.215126	0.21572
59	40	1	-0.352853	4	0.7321	0.0146	0.209615	-0.401224	30	-1	-0.35081	-8.06392	0	-0.218059	0.211645
60	41	1	-0.557872	4	1.1305	0.0084	0.456837	-0.446884	28	2	-0.5564	0.936076	0	-0.26708	0.457054
61	42	1	-0.0888839	2	0.6893	0.0394	0.302791	-0.0771935	29	0	-0.0908712	0.336076	1	0.10089	0.302317
62	43	1	-0.138025	2	0.9998	0.0615	0.235821	-0.169503	28	-2	-0.136597	1.63608	0	0.012751	0.235897
63	43	2	-0.173834	2	1.0526	0.0483	0.254258	-0.193428	25	-2	-0.172666	5.73608	0	-0.0116414	0.253509
64	44	1	-0.0275894	4	0.996	0.0413	0.294008	-0.0215601	30	0	-0.0299319	5.93608	1	0.156267	0.292407
65	45	1	-0.434446	4	0.6898	0.0139	0.349279	-0.392789	30	-1	-0.436173	-3.76392	1	-0.214971	0.349631
66	46	1	0.0527706	4	0.772	0.0273	0.365045	0.10459	29	1	0.054446	-2.26392	0	0.285633	0.365907
67	47	1	-0.41252	4	0.7002	0.0076	0.268426	-0.422981	29	-2	-0.415116	9.93608	1	-0.245119	0.266018
68	48	1	-0.341881	4	0.7505	0.0209	0.323844	-0.31662	30	0	-0.340352	0.0360759	0	-0.135258	0.324243
69	49	1	-0.222425	2	1.0517	0.0168	0.243548	-0.248922	26	0	-0.220882	-0.163924	0	-0.0666405	0.243987
70	50	1	-0.418271	4	0.7574	0.0217	0.250385	-0.440362	29	1	-0.416196	-8.56392	0	-0.257625	0.252516
71	50	2	-0.296574	4	0.7791	0.0042	0.305161	-0.283355	30	0	-0.294632	-6.46392	0	-0.10137	0.306869
72	50	3	-0.158854	4	0.7679	0.017	0.336926	-0.12516	30	-1	-0.157127	-3.06392	0	0.0562515	0.337949
73	51	1	0.0630977	2	0.7567	0.0101	0.158319	-0.0183384	26	0	0.0647098	-1.26392	0	0.164975	0.158979
74	52	1	-0.171328	4	0.7574	0.005	0.207612	-0.220989	28	1	-0.170064	4.23608	0	-0.0385815	0.207165
75	52	2	0.0337833	4	0.7624	-0.0079	0.301995	0.0449605	29	0	0.0349132	6.33608	0	0.22617	0.301125
76	53	1	-0.184141	4	1.0042	-0.0007	0.283588	-0.184828	30	-1	-0.185944	-2.56392	1	-0.00634438	0.283699
77	53	2	-0.136708	4	1.0035	0.0035	0.346825	-0.0966337	29	1	-0.138512	-2.56392	1	0.0811366	0.346935
78	54	1	-0.162842	2	0.9316	0.0504	0.249052	-0.185792	29	1	-0.164671	-2.16392	1	-0.00694324	0.249082
79	54	2	-0.194151	2	0.982	0.0466	0.307935	-0.179145	30	-4	-0.196113	-0.0639241	1	-0.00109472	0.307541
80	55	1	-0.0635123	2	1.2583	0.0333	0.377944	-0.00337832	28	-2	-0.0620779	1.53608	0	0.177279	0.378041
81	55	2	-0.17712	2	1.2916	0.0412	0.319247	-0.154822	26	0	-0.175813	3.53608	0	0.0263703	0.318941
82	55	3	-0.00727332	2	1.3328	0.0634	0.413869	0.0760181	26	-1	-0.00609268	5.53608	0	0.256016	0.41316
83	56	1	-0.22582	2	0.7523	0.0238	0.20137	-0.279505	30	0	-0.227833	0.736076	1	-0.100303	0.200816
84	56	2	-0.0427174	2	0.7761	0.0095	0.256326	-0.060978	30	-1	-0.0448633	2.83608	1	0.117471	0.255349
85	57	1	-0.0829645	4	0.9568	0.016	0.39466	-0.0120553	29	-5	-0.0815809	2.33608	0	0.168362	0.394596
86	58	1	-0.107347	2	0.7181	0.0167	0.243703	-0.133744	29	1	-0.105094	-11.3639	0	0.049246	0.246398
87	59	1	-0.181744	4	0.7467	-0.0297	0.218458	-0.224415	29	1	-0.183231	-7.56392	1	-0.0448784	0.219576
88	60	1	0.0329321	2	1.048	0.0465	0.158317	-0.0485052	29	0	0.0307608	3.23608	1	0.131025	0.157259
89	61	1	-0.511913	2	0.7184	0.0146	0.3907	-0.443557	30	-4	-0.514827	14.9361	1	-0.267392	0.387286
90	62	1	-0.179455	1	0.9963	0.0844	0.304452	-0.166694	21	-3	-0.178458	8.43608	0	0.0143545	0.303159
91	63	1	-0.410358	4	0.7694	0.0559	0.470072	-0.290838	26	4	-0.412301	-0.363924	1	-0.114599	0.469739
92	63	2	-0.314947	4	0.8253	0.0295	0.387737	-0.248501	30	0	-0.317023	1.73608	1	-0.071465	0.386981
93	64	1	-0.0336931	2	0.8841	0.0135	0.372861	0.0231645	29	1	-0.0360293	5.83608	1	0.200108	0.37128
94	65	1	-0.126279	4	0.7023	0.024	0.290376	-0.122591	30	0	-0.124902	2.43608	0	0.0589966	0.290291
95	66	1	-0.0685713	2	0.6989	0.0121	0.334725	-0.0362962	28	-3	-0.0666802	-5.66392	0	0.145305	0.336272
96	67	1	0.081709	2	1.0489	0.0297	0.290088	0.0852112	26	-11	0.0797026	0.636076	1	0.263419	0.289554
97	68	1	-0.0741896	2	1.1358	-0.0076	0.184114	-0.138998	25	-11	-0.0760565	-1.56392	1	0.0405449	0.184023
98	69	1	-0.189668	2	1.0376	-0.0462	0.230704	-0.224444	20	1	-0.188627	7.73608	0	-0.0425194	0.229552
99	70	1	-0.186592	2	0.7228	0.0018	0.249049	-0.209543	29	1	-0.188509	-0.763924	1	-0.0307839	0.248796
100	70	2	-0.227718	2	0.7246	-0.0103	0.230461	-0.262652	30	-3	-0.229769	1.33608	1	-0.0838158	0.229785
101	71	1	-0.185576	2	1.0163	-0.0354	0.185698	-0.249364	27	1	-0.184656	9.63608	0	-0.067051	0.184164
102	71	2	-0.038471	2	0.9809	0.0002	0.170709	-0.11192	28	-2	-0.0376772	11.6361	0	0.0704347	0.168771
103	72	1	0.135588	4	0.7574	0.0638	0.162154	0.0566241	30	-2	0.137371	-3.96392	0	0.240065	0.163359
104	73	1	-0.223908	2	0.8961	0.0328	0.36887	-0.169623	28	1	-0.221522	-13.4639	0	0.0120879	0.371988
105	74	1	0.251054	2	1.1245	-0.0314	0.21186	0.204131	29	-3	0.25292	-5.26392	0	0.387093	0.213326
106	75	1	-0.0246716	4	0.9107	0.0105	0.259274	-0.0410324	29	0	-0.0273504	11.2361	1	0.136851	0.256605
107	76	1	-0.102309	1	1.0657	0.0032	0.29116	-0.0981156	26	2	-0.100773	-0.0639241	0	0.0836219	0.291578
108	77	1	-0.1863	2	0.7946	0.0431	0.28526	-0.18591	29	-1	-0.184878	1.73608	0	-0.00421991	0.285316
109	77	2	-0.216862	2	0.8377	0.0104	0.306166	-0.202995	28	0	-0.215567	3.73608	0	-0.0216681	0.30582
110	78	1	0.0132439	1	1.1371	0.0064	0.222788	-0.0266352	24	-3	0.0145514	3.53608	0	0.155646	0.222482
111	79	1	-0.130089	2	1.1085	-0.035	0.246932	-0.154405	28	-3	-0.132058	0.0360759	1	0.0243272	0.246519
112	80	1	-0.240007	2	0.9402	0.052	0.214599	-0.285165	28	0	-0.242572	9.43608	1	-0.106664	0.212293
113	81	1	-0.00279911	2	0.8403	0.0129	0.290168	0.000754565	28	1	-0.00448189	-4.46392	1	0.179285	0.290661
114	82	1	-0.35679	2	1.0028	0.0459	0.213739	-0.402502	29	-2	-0.354607	-10.2639	0	-0.219244	0.216212
115	83	1	-0.167765	1	1.1934	0.0364	0.318017	-0.14626	20	-11	-0.166318	1.33608	0	0.035086	0.318154
116	84	1	-0.279717	2	0.8939	0.0301	0.18835	-0.341795	30	0	-0.281615	-1.06392	1	-0.162331	0.188158
117	85	1	0.0726756	2	0.7815	-0.0393	0.402216	0.148455	30	-1	0.0742495	-0.663924	0	0.328977	0.402756
118	86	1	-0.16812	2	0.7244	-0.0196	0.450278	-0.0613601	30	0	-0.166635	0.736076	0	0.118531	0.450536
119	87	1	-0.215125	2	1.0579	0.0445	0.327342	-0.18761	28	1	-0.213437	-2.46392	0	-0.00612802	0.328244
120	88	1	-0.0801253	2	0.8604	0.0757	0.385422	-0.0151711	29	1	-0.081732	-5.66392	1	0.16236	0.386157
121	88	2	0.0742329	2	0.9361	0.0178	0.312154	0.0919591	30	0	0.0724993	-3.66392	1	0.27019	0.312486
122	89	1	-0.100666	2	0.9914	0.0843	0.213858	-0.146302	24	3	-0.10292	4.53608	1	0.0325188	0.212538
123	89	2	-0.284362	2	1.0757	-0.11	0.292394	-0.279374	27	-5	-0.286743	6.53608	1	-0.101566	0.290672
124	90	1	-0.328899	2	0.8194	-0.0231	0.287541	-0.327038	27	0	-0.330607	-4.06392	1	-0.148504	0.287953
125	90	2	-0.307789	2	0.7963	-0.0045	0.38154	-0.245338	27	2	-0.309625	-2.06392	1	-0.0679912	0.381549
126	91	1	0.188318	2	0.8015	0.0167	0.143007	0.0970125	30	-3	0.187181	-13.0639	1	0.277749	0.145233
127	91	2	-0.165335	2	0.8182	0.0326	0.306047	-0.151546	27	2	-0.166606	-10.9639	1	0.0272171	0.307849
128	91	3	-0.110848	2	0.8407	0.0245	0.202164	-0.164022	30	0	-0.11229	-8.26392	1	0.0157426	0.203422
129	92	1	0.0367003	4	0.7812	0.0291	0.303041	0.0485522	26	2	0.0343768	5.63608	1	0.226296	0.3015
130	93	1	0.153567	2	0.9563	0.0205	0.140218	0.0604638	27	-1	0.151383	3.43608	1	0.240185	0.13912
131	93	2	-0.132417	2	0.9768	0.0085	0.281823	-0.134242	26	-2	-0.134728	5.43608	1	0.0437542	0.280323
132	94	1	-0.15	2	0.7467	-0.0579	0.361959	-0.10017	30	-4	-0.152488	8.23608	1	0.0767444	0.359894
133	95	1	-0.192719	2	0.7701	-0.0173	0.236651	-0.223662	29	1	-0.191342	2.43608	0	-0.0414681	0.236566
134	96	1	-0.0532735	2	1.0697	0.0473	0.270145	-0.0626266	27	-11	-0.0553242	1.33608	1	0.115762	0.26947
135	97	1	-0.197469	2	0.9908	0.0778	0.348206	-0.156504	24	5	-0.199488	0.836076	1	0.0210351	0.347631
136	98	1	-0.186588	2	0.7625	-0.0026	0.284012	-0.187003	25	4	-0.187662	-14.0639	1	-0.00779419	0.286439
137	98	2	-0.164037	2	0.7599	-0.0331	0.276569	-0.169249	29	-1	-0.165238	-12.0639	1	0.00991638	0.278593
138	99	1	-0.0365227	3	0.8103	-0.0328	0.33629	-0.00323884	29	-1	-0.0387638	4.33608	1	0.174213	0.335011
139	100	1	-0.278835	3	0.7192	-0.0063	0.346203	-0.239161	29	0	-0.280442	-5.66392	1	-0.0611873	0.346938
140	101	1	-0.135427	3	0.982	0.0022	0.181631	-0.201836	28	-2	-0.13782	6.73608	1	-0.0227915	0.179868
141	102	1	-0.146736	3	0.794	0.0402	0.350006	-0.104611	29	-1	-0.14475	-7.16392	0	0.0769132	0.351855
142	103	1	-0.0187677	3	0.8762	-0.0164	0.354663	0.0263593	30	0	-0.0206599	-1.16392	1	0.203952	0.354491
143	104	1	-0.0893505	3	0.9266	0.0161	0.291403	-0.085001	30	-1	-0.0879859	2.63608	0	0.0965627	0.291278
144	105	1	-0.214896	3	0.7911	0.008	0.327157	-0.187499	30	0	-0.2172	5.33608	1	-0.0100083	0.325676
145	106	1	-0.264667	3	0.7139	0.0038	0.244635	-0.290464	30	0	-0.26308	-0.863924	0	-0.10815	0.245215
146	107	1	-0.473005	3	0.7156	-0.0279	0.382661	-0.409831	30	-1	-0.471971	7.83608	0	-0.229627	0.381489
147	108	1	-0.415902	3	0.802	0.0135	0.295619	-0.408835	27	1	-0.417547	-5.06392	1	-0.230328	0.296233
148	108	2	-0.22347	3	0.8155	0.006	0.285444	-0.222961	28	2	-0.225254	-2.86392	1	-0.0444789	0.285615
149	109	1	-0.0468745	3	0.9638	0.0464	0.342092	-0.00985047	30	-1	-0.0448312	-8.06392	0	0.17182	0.344123
150	110	1	0.0154304	3	1.0338	0.0637	0.188898	-0.0462942	29	0	0.0169789	-0.263924	0	0.13661	0.189357
151	110	2	0.107024	3	1.0975	-0.0064	0.236481	0.075971	29	-1	0.108414	2.23608	0	0.25818	0.236436
152	111	1	-0.106995	3	0.6787	-0.0063	0.250071	-0.129288	29	0	-0.108551	-6.46392	1	0.0498212	0.250966
153	112	1	-0.283942	3	0.9624	0.0301	0.294418	-0.277649	29	0	-0.282812	6.33608	0	-0.0963541	0.293548
154	113	1	-0.451924	3	0.8685	-0.0261	0.228282	-0.488262	28	2	-0.450154	-3.76392	0	-0.30558	0.229446
155	114	1	-0.300178	3	0.7418	0.0041	0.425066	-0.209669	30	0	-0.301753	-6.16392	1	-0.0325535	0.425902
156	115	1	-0.110743	3	0.8073	0.0145	0.240841	-0.138985	29	0	-0.109543	5.23608	0	0.0429842	0.240192
157	116	1	-0.0512161	3	0.8176	0.0498	0.295907	-0.0439631	29	0	-0.052899	-4.46392	1	0.134502	0.2964
158	117	1	-0.141308	4	0.9226	0.0196	0.23425	-0.173799	29	0	-0.139969	3.03608	0	0.00838412	0.234045
159	118	1	-0.311458	4	0.7055	0.0053	0.335008	-0.279	29	0	-0.309256	-10.5639	0	-0.0970914	0.337542

## Sheet: figs4
id_simu	session_num	BOLD-CSF coupling( age&gender adjusted)	disease_condition(1:ad,2:mci;3:smc;4:cn)	SUVR(eroded_WM)	2_year_SUVR_change
1	2	-0.0665575	4	0.611853	-0.0371939
1	1	0.0210463	4	0.627134	-0.0152807
2	1	-0.0905609	2	0.787132	0.009993
3	1	-0.228804	4	0.621694	0.0238735
3	2	-0.224814	4	0.645568	0.043595
4	1	-0.314686	4	0.726996	0.0545305
5	1	-0.0918353	2	0.646565	-0.00888035
6	1	-0.013563	2	0.655973	0.0138099
6	2	-0.210912	2	0.669783	-0.0215883
7	1	-0.296549	2	0.745085	-0.00138373
7	2	-0.261094	2	0.743701	0.0289426
8	4	-0.0934828	4	0.656482	0.033448
8	1	-0.158455	4	0.608086	-0.00354001
8	2	-0.156753	4	0.604546	0.00959741
8	3	-0.24316	4	0.614144	0.042338
9	1	0.150095	2	0.803931	0.00954637
10	1	-0.507087	2	0.594301	0.0170172
10	2	-0.130759	2	0.611319	-0.0177096
11	1	-0.424441	2	0.686485	0.0226984
12	1	0.0509395	2	0.726782	0.0212715
12	2	-0.0549276	2	0.748053	0.0280426
13	1	-0.205913	2	0.833207	0.0209298
13	2	-0.144702	2	0.854137	0.0216468
14	1	-0.252894	2	0.841769	0.0118111
14	2	-0.191177	2	0.85358	0.0146164
15	1	-0.122094	2	0.599661	0.0181217
15	2	-0.329508	2	0.617783	-0.0122006
16	1	-0.131157	2	0.629875	0.0263419
16	2	0.0152707	2	0.656217	-0.0169759
17	1	-0.496221	2	0.806893	-0.0122229
18	1	-0.577178	2	0.627179	-0.0215095
19	1	0.0765663	2	0.83432	-0.0247759
20	1	0.202968	2	0.767444	-0.000789767
21	1	-0.152625	2	0.654774	-0.000225919
22	1	-0.397093	4	0.612491	-0.00205813
23	1	0.024436	4	0.672163	0.0136393
24	1	-0.0164586	4	0.601501	0.0104794
25	1	-0.0150807	2	0.541344	0.0318771
25	2	-0.291487	2	0.589587	-0.0177352
26	1	-0.358936	2	0.734281	0.0298872
27	1	-0.391846	4	0.576947	0.01662
27	2	-0.112055	4	0.593563	0.0122163
28	1	-0.170781	1	0.811817	0.0142026
29	1	-0.437503	2	0.826305	0.00890857
30	1	0.14421	1	0.834859	0.00655644
31	1	-0.0384707	2	0.763236	0.0027608
32	1	-0.340249	4	0.610086	-0.0211802
33	1	-0.273202	4	0.571951	0.0239478
34	1	-0.281074	4	0.804764	0.00813871
34	2	-0.515975	4	0.812911	-0.0038453
35	1	-0.383911	2	0.636718	0.0177925
35	2	-0.17301	2	0.654511	0.00774799
35	3	-0.183523	2	0.662259	0.0192787
36	1	-0.177997	2	0.720536	-0.000561548
37	1	-0.154752	1	0.842749	0.016105
38	1	-0.511607	4	0.831326	0.0438291
38	2	-0.00415027	4	0.87518	0.0578109
39	1	0.0778787	2	0.601337	-0.018809
40	1	-0.352853	4	0.612352	0.0181234
41	1	-0.557872	4	0.848655	0.00311303
42	1	-0.0888839	2	0.566433	0.0405912
43	1	-0.138025	2	0.787272	-0.00152738
43	2	-0.173834	2	0.807819	0.081798
44	1	-0.0275894	4	0.767095	0.0306909
45	1	-0.434446	4	0.580776	-0.00463634
46	1	0.0527706	4	0.648625	0.0456971
47	1	-0.41252	4	0.555285	-0.00999334
48	1	-0.341881	4	0.609994	0.0269649
49	1	-0.222425	2	0.804484	-0.00190041
50	1	-0.418271	4	0.641989	0.0248904
50	2	-0.296574	4	0.666891	0.00866734
50	3	-0.158854	4	0.652787	0.0192455
51	1	0.0630977	2	0.643444	-0.0082494
52	1	-0.171328	4	0.620544	0.0111767
52	2	0.0337833	4	0.631721	-0.0287599
53	1	-0.184141	4	0.787849	-0.00524367
53	2	-0.136708	4	0.782623	0.00634166
54	1	-0.162842	2	0.718745	0.0328294
54	2	-0.194151	2	0.751574	0.0148089
55	1	-0.0635123	2	0.94404	0.00656081
55	2	-0.17712	2	0.9506	0.0307443
55	3	-0.00727332	2	0.981345	0.0378865
56	1	-0.22582	2	0.620588	0.00360651
56	2	-0.0427174	2	0.624195	0.0251494
57	1	-0.0829645	4	0.754141	0.0194863
58	1	-0.107347	2	0.597021	0.00273344
59	1	-0.181744	4	0.623075	-0.0287411
60	1	0.0329321	2	0.794316	0.0293449
61	1	-0.511913	2	0.574776	0.00927439
62	1	-0.179455	1	0.773541	0.0238114
63	1	-0.410358	4	0.646428	0.0315115
63	2	-0.314947	4	0.677922	0.0251026
64	1	-0.0336931	2	0.692372	-0.0162796
65	1	-0.126279	4	0.576099	0.0105958
66	1	-0.0685713	2	0.5689	0.0284531
67	1	0.081709	2	0.834692	0.0199927
68	1	-0.0741896	2	0.856251	0.0154443
69	1	-0.189668	2	0.815664	0.0256243
70	1	-0.186592	2	0.611455	-0.00766978
70	2	-0.227718	2	0.603785	0.00109431
71	1	-0.185576	2	0.824095	-0.0291609
71	2	-0.038471	2	0.794935	0.0176096
72	1	0.135588	4	0.620355	0.0572308
73	1	-0.223908	2	0.71592	0.0142476
74	1	0.251054	2	0.883265	-0.00532446
75	1	-0.0246716	4	0.709784	0.0408954
76	1	-0.102309	1	0.784082	0.0498564
77	1	-0.1863	2	0.669614	0.00891269
77	2	-0.216862	2	0.678527	-0.000385907
78	1	0.0132439	1	0.857603	-0.0233744
79	1	-0.130089	2	0.769485	0.0271896
80	1	-0.240007	2	0.718815	0.0119257
81	1	-0.00279911	2	0.673389	0.00976441
82	1	-0.35679	2	0.769979	0.0491507
83	1	-0.167765	1	0.883698	0.0182374
84	1	-0.279717	2	0.724816	0.0176431
85	1	0.0726756	2	0.627573	-0.0222354
86	1	-0.16812	2	0.582386	-0.0222413
87	1	-0.215125	2	0.835721	-0.00525793
88	1	-0.0801253	2	0.695485	0.0133369
88	2	0.0742329	2	0.708822	0.011135
89	1	-0.100666	2	0.789534	0.00198057
89	2	-0.284362	2	0.791515	0.00372861
90	1	-0.328899	2	0.630338	-0.0326848
90	2	-0.307789	2	0.597653	0.00654416
91	1	0.188318	2	0.652179	-0.00216675
91	2	-0.165335	2	0.650012	0.0386326
91	3	-0.110848	2	0.683576	0.011252
92	1	0.0367003	4	0.650059	0.0257795
93	1	0.153567	2	0.761874	0.00298389
93	2	-0.132417	2	0.764858	0.0150791
94	1	-0.15	2	0.606086	-0.0265541
95	1	-0.192719	2	0.61941	-0.0247259
96	1	-0.0532735	2	0.75385	0.0586518
97	1	-0.197469	2	0.776964	0.0333531
98	1	-0.186588	2	0.657631	-0.00564433
98	2	-0.164037	2	0.651987	-0.0360943
99	1	-0.0365227	3	0.674768	-0.00179202
100	1	-0.278835	3	0.62693	-0.0070692
101	1	-0.135427	3	0.750953	0.0389085
102	1	-0.146736	3	0.643673	0.0394494
103	1	-0.0187677	3	0.715973	0.0152341
104	1	-0.0893505	3	0.750608	0.0191536
105	1	-0.214896	3	0.666305	0.0194444
106	1	-0.264667	3	0.604095	-0.0033687
107	1	-0.473005	3	0.583088	-0.0323333
108	1	-0.415902	3	0.665662	-0.0237021
108	2	-0.22347	3	0.64196	0.036339
109	1	-0.0468745	3	0.736302	0.0383949
110	1	0.0154304	3	0.775515	0.0368414
110	2	0.107024	3	0.812356	0.0286146
111	1	-0.106995	3	0.583783	-0.00692338
112	1	-0.283942	3	0.725822	-0.00203866
113	1	-0.451924	3	0.637422	-0.00572298
114	1	-0.300178	3	0.620092	-0.00880595
115	1	-0.110743	3	0.601321	0.0186505
116	1	-0.0512161	3	0.688383	-0.00421464
117	1	-0.141308	4	0.776326	-0.00842911
118	1	-0.311458	4	0.595952	0.00195667

## Sheet: figs5
	id_simu	session	coupling_adj_feng	disease	suvr	suvr_l	gs	coupling_gs_feng	mmse	mmse_l	coupling_adj_age_gender	age_c	gender	coupling_adj_age_gender_gs	gs_adj_age_gender
1	1	2	-0.0665575	4	0.7132	-0.0191	0.308454	-0.0512164	28	1	-0.0691157	9.33608	1	0.126232	0.306168
2	1	1	0.0210463	4	0.7346	-0.0214	0.20246	-0.0319364	29	0	0.0186149	7.33608	1	0.146835	0.200577
3	2	1	-0.0905609	2	0.9883	0.0082	0.212186	-0.137274	27	3	-0.0935759	16.5361	1	0.0408037	0.208449
4	3	1	-0.228804	4	0.73	0.0369	0.314376	-0.209646	30	0	-0.227763	7.73608	0	-0.0286654	0.313224
5	3	2	-0.224814	4	0.7669	0.0143	0.531184	-0.0659014	30	0	-0.223893	9.63608	0	0.112512	0.529649
6	4	1	-0.314686	4	0.9155	0.0586	0.235597	-0.346308	25	-4	-0.316965	4.93608	1	-0.167759	0.234196
7	5	1	-0.0918353	2	0.8063	-0.0129	0.21168	-0.138875	28	-3	-0.0935371	-4.16392	1	0.040522	0.212112
8	6	1	-0.013563	2	0.7651	0.0049	0.315704	0.00645098	30	0	-0.0149098	-9.76392	1	0.185029	0.317264
9	6	2	-0.210912	2	0.77	-0.0341	0.336309	-0.177617	30	0	-0.212392	-7.66392	1	0.000595655	0.337446
10	7	1	-0.296549	2	0.9257	0.0133	0.238194	-0.326498	26	-2	-0.29938	13.6361	1	-0.148529	0.235041
11	7	2	-0.261094	2	0.939	-0.024	0.237535	-0.291468	24	0	-0.264046	15.5361	1	-0.113612	0.234
12	8	4	-0.0934828	4	0.8112	0.0068	0.26736	-0.104631	29	1	-0.0924227	7.43608	0	0.0768995	0.266268
13	8	1	-0.158455	4	0.7482	0.003	0.246696	-0.182924	30	-1	-0.157021	1.53608	0	-0.000785943	0.246792
14	8	2	-0.156753	4	0.7512	0.017	0.219075	-0.199025	30	0	-0.155445	3.53608	0	-0.0167025	0.218769
15	8	3	-0.24316	4	0.7682	0.043	0.290526	-0.239375	30	-1	-0.241998	5.83608	0	-0.0580046	0.289757
16	9	1	0.150095	2	0.9885	0.0195	0.358131	0.197458	29	-2	0.151732	-1.66392	0	0.378541	0.358872
17	10	1	-0.507087	2	0.7426	0.0127	0.287702	-0.505123	29	1	-0.505735	2.83608	0	-0.32353	0.287537
19	11	1	-0.424441	2	0.8746	0.0349	0.263519	-0.438065	29	0	-0.425921	-7.66392	1	-0.259032	0.264657
20	12	1	0.0509395	2	0.9557	0.0555	0.228849	0.0149674	28	2	0.0529955	-8.26392	0	0.197928	0.23092
21	12	2	-0.0549276	2	1.0112	0.0078	0.169197	-0.129351	30	-1	-0.0529984	-6.26392	0	0.0541563	0.170865
22	13	1	-0.205913	2	1.0756	0.0689	0.287703	-0.203948	30	-4	-0.203698	-10.7639	0	-0.0214928	0.290277
23	13	2	-0.144702	2	1.1445	0.0059	0.258458	-0.161588	26	0	-0.142602	-8.96392	0	0.0210829	0.26067
24	14	1	-0.252894	2	1.0251	0.0153	0.388406	-0.186017	27	1	-0.25106	-4.76392	0	-0.00507841	0.389772
25	14	2	-0.191177	2	1.0404	0.0361	0.350827	-0.148523	28	-4	-0.189476	-2.66392	0	0.0327065	0.351769
26	15	1	-0.122094	2	0.7597	0.0145	0.38289	-0.0587714	30	-3	-0.120818	4.03608	0	0.121671	0.382483
27	15	2	-0.329508	2	0.7742	-0.0153	0.288746	-0.32687	27	1	-0.328365	6.13608	0	-0.145499	0.287916
28	16	1	-0.131157	2	0.7616	0.0309	0.319335	-0.108803	29	1	-0.132999	-1.96392	1	0.0692396	0.319324
29	16	2	0.0152707	2	0.7925	-0.0199	0.402752	0.0913962	30	-3	0.0132961	0.136076	1	0.268364	0.402319
30	17	1	-0.496221	2	0.9614	0.0143	0.350778	-0.453598	25	-1	-0.495288	9.43608	0	-0.273136	0.349284
31	18	1	-0.577178	2	0.7376	-0.0136	0.334743	-0.544892	29	0	-0.57464	-15.8639	0	-0.362644	0.338344
32	19	1	0.0765663	2	1.1625	-0.0393	0.230317	0.0415401	27	-5	0.0780832	0.236076	0	0.223945	0.230675
33	20	1	0.202968	2	0.9679	0.0278	0.199448	0.148044	29	0	0.201203	-3.16392	1	0.327516	0.19968
34	21	1	-0.152625	2	0.8287	-0.0062	0.224266	-0.191551	29	1	-0.154289	-4.76392	1	-0.0122584	0.224819
35	22	1	-0.397093	4	0.7133	0.0065	0.32808	-0.369102	29	0	-0.398605	-7.16392	1	-0.190828	0.329117
36	23	1	0.024436	4	0.8527	0.0025	0.197757	-0.0315786	29	0	0.0224803	-0.163924	1	0.147722	0.197384
37	24	1	-0.0164586	4	0.748	0.0059	0.273458	-0.0236759	30	-2	-0.014707	-3.46392	0	0.158477	0.274562
38	25	1	-0.0150807	2	0.7196	0.0237	0.264737	-0.0279197	26	0	-0.0126822	-13.6639	0	0.154979	0.267895
39	25	2	-0.291487	2	0.7403	-0.016	0.291071	-0.287351	20	6	-0.289355	-9.46392	0	-0.105016	0.293383
40	26	1	-0.358936	2	0.9087	0.0275	0.184662	-0.423392	24	0	-0.35735	-0.863924	0	-0.240401	0.185242
41	27	1	-0.391846	4	0.7014	0.0233	0.251504	-0.413215	28	2	-0.393827	0.236076	1	-0.234547	0.25105
42	27	2	-0.112055	4	0.7247	0.0091	0.270493	-0.121184	30	0	-0.114169	2.33608	1	0.057137	0.269616
43	28	1	-0.170781	1	1.0006	0.0888	0.312564	-0.15279	22	-3	-0.173104	5.63608	1	0.0248463	0.311023
44	29	1	-0.437503	2	1.0631	-0.0764	0.267862	-0.448328	28	0	-0.439694	3.53608	1	-0.270054	0.266743
45	30	1	0.14421	1	1.0942	-0.005	0.286854	0.145628	19	-2	0.141697	8.63608	1	0.323365	0.284709
46	31	1	-0.0384707	2	0.956	0.0521	0.152817	-0.123453	30	-4	-0.0369856	0.736076	0	0.0597955	0.153075
47	32	1	-0.340249	4	0.7491	-0.0126	0.197689	-0.396307	28	1	-0.338992	4.33608	0	-0.213793	0.197222
48	33	1	-0.273202	4	0.6923	0.0309	0.458157	-0.161363	29	0	-0.275614	7.03608	1	0.0145417	0.456334
49	34	1	-0.281074	4	1.0341	0.03	0.295376	-0.274163	28	2	-0.282802	-3.76392	1	-0.0957367	0.295728
50	34	2	-0.515975	4	1.0641	0.023	0.324122	-0.490534	30	-1	-0.517703	-3.76392	1	-0.312432	0.324475
51	35	1	-0.383911	2	0.7713	0.0165	0.329134	-0.35524	29	1	-0.38541	-7.36392	1	-0.176965	0.330211
52	35	2	-0.17301	2	0.7878	0.0036	0.25887	-0.189631	30	0	-0.174706	-4.26392	1	-0.0107606	0.259322
53	35	3	-0.183523	2	0.7914	-0.0092	0.300601	-0.173244	30	-3	-0.185282	-3.26392	1	0.00509199	0.300852
54	36	1	-0.177997	2	0.7509	0.0252	0.195505	-0.235463	29	-2	-0.176924	7.23608	0	-0.0531085	0.194454
55	37	1	-0.154752	1	1.0816	0.0203	0.260006	-0.17064	22	-7	-0.154034	12.8361	0	0.0106306	0.257827
56	38	1	-0.511607	4	1.0752	0.0021	0.315835	-0.491509	29	-2	-0.51002	-0.863924	0	-0.309999	0.316415
57	38	2	-0.00415027	4	1.0773	0.0556	0.237333	-0.0346536	27	-2	-0.00269688	1.23608	0	0.147609	0.23749
58	39	1	0.0778787	2	0.7145	-0.0094	0.213287	0.0318754	29	1	0.0800489	-10.0639	0	0.215126	0.21572
59	40	1	-0.352853	4	0.7321	0.0146	0.209615	-0.401224	30	-1	-0.35081	-8.06392	0	-0.218059	0.211645
60	41	1	-0.557872	4	1.1305	0.0084	0.456837	-0.446884	28	2	-0.5564	0.936076	0	-0.26708	0.457054
61	42	1	-0.0888839	2	0.6893	0.0394	0.302791	-0.0771935	29	0	-0.0908712	0.336076	1	0.10089	0.302317
62	43	1	-0.138025	2	0.9998	0.0615	0.235821	-0.169503	28	-2	-0.136597	1.63608	0	0.012751	0.235897
63	43	2	-0.173834	2	1.0526	0.0483	0.254258	-0.193428	25	-2	-0.172666	5.73608	0	-0.0116414	0.253509
64	44	1	-0.0275894	4	0.996	0.0413	0.294008	-0.0215601	30	0	-0.0299319	5.93608	1	0.156267	0.292407
65	45	1	-0.434446	4	0.6898	0.0139	0.349279	-0.392789	30	-1	-0.436173	-3.76392	1	-0.214971	0.349631
66	46	1	0.0527706	4	0.772	0.0273	0.365045	0.10459	29	1	0.054446	-2.26392	0	0.285633	0.365907
67	47	1	-0.41252	4	0.7002	0.0076	0.268426	-0.422981	29	-2	-0.415116	9.93608	1	-0.245119	0.266018
68	48	1	-0.341881	4	0.7505	0.0209	0.323844	-0.31662	30	0	-0.340352	0.0360759	0	-0.135258	0.324243
69	49	1	-0.222425	2	1.0517	0.0168	0.243548	-0.248922	26	0	-0.220882	-0.163924	0	-0.0666405	0.243987
70	50	1	-0.418271	4	0.7574	0.0217	0.250385	-0.440362	29	1	-0.416196	-8.56392	0	-0.257625	0.252516
71	50	2	-0.296574	4	0.7791	0.0042	0.305161	-0.283355	30	0	-0.294632	-6.46392	0	-0.10137	0.306869
72	50	3	-0.158854	4	0.7679	0.017	0.336926	-0.12516	30	-1	-0.157127	-3.06392	0	0.0562515	0.337949
73	51	1	0.0630977	2	0.7567	0.0101	0.158319	-0.0183384	26	0	0.0647098	-1.26392	0	0.164975	0.158979
74	52	1	-0.171328	4	0.7574	0.005	0.207612	-0.220989	28	1	-0.170064	4.23608	0	-0.0385815	0.207165
75	52	2	0.0337833	4	0.7624	-0.0079	0.301995	0.0449605	29	0	0.0349132	6.33608	0	0.22617	0.301125
76	53	1	-0.184141	4	1.0042	-0.0007	0.283588	-0.184828	30	-1	-0.185944	-2.56392	1	-0.00634438	0.283699
77	53	2	-0.136708	4	1.0035	0.0035	0.346825	-0.0966337	29	1	-0.138512	-2.56392	1	0.0811366	0.346935
78	54	1	-0.162842	2	0.9316	0.0504	0.249052	-0.185792	29	1	-0.164671	-2.16392	1	-0.00694324	0.249082
79	54	2	-0.194151	2	0.982	0.0466	0.307935	-0.179145	30	-4	-0.196113	-0.0639241	1	-0.00109472	0.307541
80	55	1	-0.0635123	2	1.2583	0.0333	0.377944	-0.00337832	28	-2	-0.0620779	1.53608	0	0.177279	0.378041
81	55	2	-0.17712	2	1.2916	0.0412	0.319247	-0.154822	26	0	-0.175813	3.53608	0	0.0263703	0.318941
82	55	3	-0.00727332	2	1.3328	0.0634	0.413869	0.0760181	26	-1	-0.00609268	5.53608	0	0.256016	0.41316
83	56	1	-0.22582	2	0.7523	0.0238	0.20137	-0.279505	30	0	-0.227833	0.736076	1	-0.100303	0.200816
84	56	2	-0.0427174	2	0.7761	0.0095	0.256326	-0.060978	30	-1	-0.0448633	2.83608	1	0.117471	0.255349
85	57	1	-0.0829645	4	0.9568	0.016	0.39466	-0.0120553	29	-5	-0.0815809	2.33608	0	0.168362	0.394596
86	58	1	-0.107347	2	0.7181	0.0167	0.243703	-0.133744	29	1	-0.105094	-11.3639	0	0.049246	0.246398
87	59	1	-0.181744	4	0.7467	-0.0297	0.218458	-0.224415	29	1	-0.183231	-7.56392	1	-0.0448784	0.219576
88	60	1	0.0329321	2	1.048	0.0465	0.158317	-0.0485052	29	0	0.0307608	3.23608	1	0.131025	0.157259
89	61	1	-0.511913	2	0.7184	0.0146	0.3907	-0.443557	30	-4	-0.514827	14.9361	1	-0.267392	0.387286
90	62	1	-0.179455	1	0.9963	0.0844	0.304452	-0.166694	21	-3	-0.178458	8.43608	0	0.0143545	0.303159
91	63	1	-0.410358	4	0.7694	0.0559	0.470072	-0.290838	26	4	-0.412301	-0.363924	1	-0.114599	0.469739
92	63	2	-0.314947	4	0.8253	0.0295	0.387737	-0.248501	30	0	-0.317023	1.73608	1	-0.071465	0.386981
93	64	1	-0.0336931	2	0.8841	0.0135	0.372861	0.0231645	29	1	-0.0360293	5.83608	1	0.200108	0.37128
94	65	1	-0.126279	4	0.7023	0.024	0.290376	-0.122591	30	0	-0.124902	2.43608	0	0.0589966	0.290291
95	66	1	-0.0685713	2	0.6989	0.0121	0.334725	-0.0362962	28	-3	-0.0666802	-5.66392	0	0.145305	0.336272
96	67	1	0.081709	2	1.0489	0.0297	0.290088	0.0852112	26	-11	0.0797026	0.636076	1	0.263419	0.289554
97	68	1	-0.0741896	2	1.1358	-0.0076	0.184114	-0.138998	25	-11	-0.0760565	-1.56392	1	0.0405449	0.184023
98	69	1	-0.189668	2	1.0376	-0.0462	0.230704	-0.224444	20	1	-0.188627	7.73608	0	-0.0425194	0.229552
99	70	1	-0.186592	2	0.7228	0.0018	0.249049	-0.209543	29	1	-0.188509	-0.763924	1	-0.0307839	0.248796
100	70	2	-0.227718	2	0.7246	-0.0103	0.230461	-0.262652	30	-3	-0.229769	1.33608	1	-0.0838158	0.229785
101	71	1	-0.185576	2	1.0163	-0.0354	0.185698	-0.249364	27	1	-0.184656	9.63608	0	-0.067051	0.184164
102	71	2	-0.038471	2	0.9809	0.0002	0.170709	-0.11192	28	-2	-0.0376772	11.6361	0	0.0704347	0.168771
103	72	1	0.135588	4	0.7574	0.0638	0.162154	0.0566241	30	-2	0.137371	-3.96392	0	0.240065	0.163359
104	73	1	-0.223908	2	0.8961	0.0328	0.36887	-0.169623	28	1	-0.221522	-13.4639	0	0.0120879	0.371988
105	74	1	0.251054	2	1.1245	-0.0314	0.21186	0.204131	29	-3	0.25292	-5.26392	0	0.387093	0.213326
106	75	1	-0.0246716	4	0.9107	0.0105	0.259274	-0.0410324	29	0	-0.0273504	11.2361	1	0.136851	0.256605
107	76	1	-0.102309	1	1.0657	0.0032	0.29116	-0.0981156	26	2	-0.100773	-0.0639241	0	0.0836219	0.291578
108	77	1	-0.1863	2	0.7946	0.0431	0.28526	-0.18591	29	-1	-0.184878	1.73608	0	-0.00421991	0.285316
109	77	2	-0.216862	2	0.8377	0.0104	0.306166	-0.202995	28	0	-0.215567	3.73608	0	-0.0216681	0.30582
110	78	1	0.0132439	1	1.1371	0.0064	0.222788	-0.0266352	24	-3	0.0145514	3.53608	0	0.155646	0.222482
111	79	1	-0.130089	2	1.1085	-0.035	0.246932	-0.154405	28	-3	-0.132058	0.0360759	1	0.0243272	0.246519
112	80	1	-0.240007	2	0.9402	0.052	0.214599	-0.285165	28	0	-0.242572	9.43608	1	-0.106664	0.212293
113	81	1	-0.00279911	2	0.8403	0.0129	0.290168	0.000754565	28	1	-0.00448189	-4.46392	1	0.179285	0.290661
114	82	1	-0.35679	2	1.0028	0.0459	0.213739	-0.402502	29	-2	-0.354607	-10.2639	0	-0.219244	0.216212
115	83	1	-0.167765	1	1.1934	0.0364	0.318017	-0.14626	20	-11	-0.166318	1.33608	0	0.035086	0.318154
116	84	1	-0.279717	2	0.8939	0.0301	0.18835	-0.341795	30	0	-0.281615	-1.06392	1	-0.162331	0.188158
117	85	1	0.0726756	2	0.7815	-0.0393	0.402216	0.148455	30	-1	0.0742495	-0.663924	0	0.328977	0.402756
118	86	1	-0.16812	2	0.7244	-0.0196	0.450278	-0.0613601	30	0	-0.166635	0.736076	0	0.118531	0.450536
119	87	1	-0.215125	2	1.0579	0.0445	0.327342	-0.18761	28	1	-0.213437	-2.46392	0	-0.00612802	0.328244
120	88	1	-0.0801253	2	0.8604	0.0757	0.385422	-0.0151711	29	1	-0.081732	-5.66392	1	0.16236	0.386157
121	88	2	0.0742329	2	0.9361	0.0178	0.312154	0.0919591	30	0	0.0724993	-3.66392	1	0.27019	0.312486
122	89	1	-0.100666	2	0.9914	0.0843	0.213858	-0.146302	24	3	-0.10292	4.53608	1	0.0325188	0.212538
123	89	2	-0.284362	2	1.0757	-0.11	0.292394	-0.279374	27	-5	-0.286743	6.53608	1	-0.101566	0.290672
124	90	1	-0.328899	2	0.8194	-0.0231	0.287541	-0.327038	27	0	-0.330607	-4.06392	1	-0.148504	0.287953
125	90	2	-0.307789	2	0.7963	-0.0045	0.38154	-0.245338	27	2	-0.309625	-2.06392	1	-0.0679912	0.381549
126	91	1	0.188318	2	0.8015	0.0167	0.143007	0.0970125	30	-3	0.187181	-13.0639	1	0.277749	0.145233
127	91	2	-0.165335	2	0.8182	0.0326	0.306047	-0.151546	27	2	-0.166606	-10.9639	1	0.0272171	0.307849
128	91	3	-0.110848	2	0.8407	0.0245	0.202164	-0.164022	30	0	-0.11229	-8.26392	1	0.0157426	0.203422
129	92	1	0.0367003	4	0.7812	0.0291	0.303041	0.0485522	26	2	0.0343768	5.63608	1	0.226296	0.3015
130	93	1	0.153567	2	0.9563	0.0205	0.140218	0.0604638	27	-1	0.151383	3.43608	1	0.240185	0.13912
131	93	2	-0.132417	2	0.9768	0.0085	0.281823	-0.134242	26	-2	-0.134728	5.43608	1	0.0437542	0.280323
132	94	1	-0.15	2	0.7467	-0.0579	0.361959	-0.10017	30	-4	-0.152488	8.23608	1	0.0767444	0.359894
133	95	1	-0.192719	2	0.7701	-0.0173	0.236651	-0.223662	29	1	-0.191342	2.43608	0	-0.0414681	0.236566
134	96	1	-0.0532735	2	1.0697	0.0473	0.270145	-0.0626266	27	-11	-0.0553242	1.33608	1	0.115762	0.26947
135	97	1	-0.197469	2	0.9908	0.0778	0.348206	-0.156504	24	5	-0.199488	0.836076	1	0.0210351	0.347631
136	98	1	-0.186588	2	0.7625	-0.0026	0.284012	-0.187003	25	4	-0.187662	-14.0639	1	-0.00779419	0.286439
137	98	2	-0.164037	2	0.7599	-0.0331	0.276569	-0.169249	29	-1	-0.165238	-12.0639	1	0.00991638	0.278593
138	99	1	-0.0365227	3	0.8103	-0.0328	0.33629	-0.00323884	29	-1	-0.0387638	4.33608	1	0.174213	0.335011
139	100	1	-0.278835	3	0.7192	-0.0063	0.346203	-0.239161	29	0	-0.280442	-5.66392	1	-0.0611873	0.346938
140	101	1	-0.135427	3	0.982	0.0022	0.181631	-0.201836	28	-2	-0.13782	6.73608	1	-0.0227915	0.179868
141	102	1	-0.146736	3	0.794	0.0402	0.350006	-0.104611	29	-1	-0.14475	-7.16392	0	0.0769132	0.351855
142	103	1	-0.0187677	3	0.8762	-0.0164	0.354663	0.0263593	30	0	-0.0206599	-1.16392	1	0.203952	0.354491
143	104	1	-0.0893505	3	0.9266	0.0161	0.291403	-0.085001	30	-1	-0.0879859	2.63608	0	0.0965627	0.291278
144	105	1	-0.214896	3	0.7911	0.008	0.327157	-0.187499	30	0	-0.2172	5.33608	1	-0.0100083	0.325676
145	106	1	-0.264667	3	0.7139	0.0038	0.244635	-0.290464	30	0	-0.26308	-0.863924	0	-0.10815	0.245215
146	107	1	-0.473005	3	0.7156	-0.0279	0.382661	-0.409831	30	-1	-0.471971	7.83608	0	-0.229627	0.381489
147	108	1	-0.415902	3	0.802	0.0135	0.295619	-0.408835	27	1	-0.417547	-5.06392	1	-0.230328	0.296233
148	108	2	-0.22347	3	0.8155	0.006	0.285444	-0.222961	28	2	-0.225254	-2.86392	1	-0.0444789	0.285615
149	109	1	-0.0468745	3	0.9638	0.0464	0.342092	-0.00985047	30	-1	-0.0448312	-8.06392	0	0.17182	0.344123
150	110	1	0.0154304	3	1.0338	0.0637	0.188898	-0.0462942	29	0	0.0169789	-0.263924	0	0.13661	0.189357
151	110	2	0.107024	3	1.0975	-0.0064	0.236481	0.075971	29	-1	0.108414	2.23608	0	0.25818	0.236436
152	111	1	-0.106995	3	0.6787	-0.0063	0.250071	-0.129288	29	0	-0.108551	-6.46392	1	0.0498212	0.250966
153	112	1	-0.283942	3	0.9624	0.0301	0.294418	-0.277649	29	0	-0.282812	6.33608	0	-0.0963541	0.293548
154	113	1	-0.451924	3	0.8685	-0.0261	0.228282	-0.488262	28	2	-0.450154	-3.76392	0	-0.30558	0.229446
155	114	1	-0.300178	3	0.7418	0.0041	0.425066	-0.209669	30	0	-0.301753	-6.16392	1	-0.0325535	0.425902
156	115	1	-0.110743	3	0.8073	0.0145	0.240841	-0.138985	29	0	-0.109543	5.23608	0	0.0429842	0.240192
157	116	1	-0.0512161	3	0.8176	0.0498	0.295907	-0.0439631	29	0	-0.052899	-4.46392	1	0.134502	0.2964
158	117	1	-0.141308	4	0.9226	0.0196	0.23425	-0.173799	29	0	-0.139969	3.03608	0	0.00838412	0.234045
159	118	1	-0.311458	4	0.7055	0.0053	0.335008	-0.279	29	0	-0.309256	-10.5639	0	-0.0970914	0.337542

[truncated: 9 more sheets: figs6, figs7, figs8, figs9, figs10, figs11, figs12, table1, tables1]
