# Supplementary material for: Reduced coupling between cerebrospinal fluid flow and global brain activity is linked to Alzheimer disease–related pathology
Source: PLoS Biol. 2021 Jun 1;19(6):e3001233. doi: 10.1371/journal.pbio.3001233 (PMC8168893; doi:10.1371/journal.pbio.3001233)
Supplement: S1 Data — This zipped folder contains Excel tables organized by figure and table, (i.e., Fig 1B and 1C; Fig 2A–2D; Fig 3A–3D; Fig 4A–4E; S1A–S1D Fig; S2A–S2C Fig; S3A–S3D Fig; S4A and S4B Fig; S5A–S5D Fig; S6A–S6D Fig; S7A–S7D Fig; S8A–S8H Fig; S9A and S9B Fig; S10A–S10D Fig; S11A–S11E Fig; S12A and S12B Fig; Table 1; S1 Table) within which the data for individual panels are displayed in separate tabs/sheets, as well as the scripts used to generate the all above figures and tables in this manuscript. (ZIP) [file pbio.3001233.s014.zip › Reduced-coupling-between-cerebrospinal-fluid-flow-and-global-brain-activity-is-linked-to-Alzheimer-s-main/fig_s9.m]

%% figure S9, Relationships between AD-related markers and the BOLD-CSF correlations at different time lags. 
clear
%pd_beh_tmp1=readtable('test_lmm_figS7_new.xlsx','Sheet','Sheet1');
pd_beh_tmp1=readtable('data_figs.xlsx','Sheet','figs9');

pd_beh_tmp2=double(string(table2cell(pd_beh_tmp1)));

lag=pd_beh_tmp2(:,1);
r_all=pd_beh_tmp2(:,2:5);
%
%test=atanh(0.156)*(sqrt(158-3))

%% fig S9-A, the association between SUVR and cross-correlation of BOLD-CSF (spearman correlation)
figure,

subplot(121),
plot(-5:1:5,flip(r_all(:,2)),'-o','MarkerEdgeColor',[0.6350 0.6350 0.6350]),
hold on, plot(flip(6-(find(abs(r_all(:,2))>.16))),flip(r_all((abs(r_all(:,2))>.16),2)),'o','MarkerEdgeColor',[1 0 0]),
xlim([-4,4]) % *3s

%% fig S9-B, the association between 2-year changes of MMSE and cross-correlation of BOLD-CSF (spearman correlation)
subplot(122),
plot(-5:1:5,flip(r_all(:,4)),'-o','MarkerEdgeColor',[0.6350 0.6350 0.6350]),
hold on, plot(flip(6-(find(abs(r_all(:,4))>.16))),flip(r_all((abs(r_all(:,4))>.16),4)),'o','MarkerEdgeColor',[1 0 0]),
xlim([-4,4]) % *3s
