# Supplementary material for: Reduced coupling between cerebrospinal fluid flow and global brain activity is linked to Alzheimer disease–related pathology
Source: PLoS Biol. 2021 Jun 1;19(6):e3001233. doi: 10.1371/journal.pbio.3001233 (PMC8168893; doi:10.1371/journal.pbio.3001233)
Supplement: S1 Data — This zipped folder contains Excel tables organized by figure and table, (i.e., Fig 1B and 1C; Fig 2A–2D; Fig 3A–3D; Fig 4A–4E; S1A–S1D Fig; S2A–S2C Fig; S3A–S3D Fig; S4A and S4B Fig; S5A–S5D Fig; S6A–S6D Fig; S7A–S7D Fig; S8A–S8H Fig; S9A and S9B Fig; S10A–S10D Fig; S11A–S11E Fig; S12A and S12B Fig; Table 1; S1 Table) within which the data for individual panels are displayed in separate tabs/sheets, as well as the scripts used to generate the all above figures and tables in this manuscript. (ZIP) [file pbio.3001233.s014.zip › Reduced-coupling-between-cerebrospinal-fluid-flow-and-global-brain-activity-is-linked-to-Alzheimer-s-main/test_lmm_figS.ipynb]

# %% [code]
rm(list=ls())

# %% [code]


# %% [code]


# %% [code]
library('lmerTest')
library('readxl')
#library('lme4')
library('ggplot2')
library('xlsx')

# %% [code]
data = read_excel("test_lmm.xlsx")

# %% [code]
names(data)= c('id','session','coupling','age','gender','apoe','disease')

# %% [code]
data$id = factor(data$id)
data$age_c = data$age-mean(data$age)

# %% [code]
data = data[-18,]

# %% [code]
options(contrasts = c("contr.sum","contr.poly"))

# %% [code]
m0 = lmer(coupling ~ as.numeric(age_c)+factor(gender)+(1|id), data = data)
summary(m0)

# %% [code]
rdne = ranef(m0)$id
rdne2 = rdne[data$id,]

# %% [code]
#er = summary(m0)$residual
er2 = residuals(m0)
er3 = rdne2 +summary(m0)$coefficients[1,1] +er2
er4 = summary(m0)$coefficients[1,1] +er2

# %% [code]
m1 = lmer(er3 ~ as.numeric(disease)+(1|id), data = data)
summary(m1)

# %% [code]
m2 = lmer(er3 ~ as.numeric(apoe)+(1|id), data = data)
summary(m2)

# %% [code]
data$coupling_adj_age_gender = er3

# %% [code]
#figure S2: controling for disease condition
m3 = lmer(coupling ~ factor(disease)+(1|id), data = data)
summary(m3)

# %% [code]
rdne = ranef(m3)$id
rdne2 = rdne[data$id,]
er2 = residuals(m3)
er3 = rdne2 +summary(m3)$coefficients[1,1] +er2
er4 = summary(m3)$coefficients[1,1] +er2

# %% [code]
data$Coupling_adj_disease = er3

# %% [code]
mean(er3[data$disease==3])

# %% [code]
m5 = lmer(er3 ~ as.numeric(age_c)+factor(gender)+(1|id), data = data)
summary(m5)

# %% [code]
rdne = ranef(m5)$id
rdne2 = rdne[data$id,]
er2 = residuals(m5)
er3 = rdne2 +summary(m5)$coefficients[1,1] +er2
er4 = summary(m5)$coefficients[1,1] +er2

# %% [code]
m6 = lmer(er3 ~ as.numeric(apoe)+(1|id), data = data)
summary(m6)

# %% [code]
data$coupling_adj_disease_age_gender = er3

# %% [code]
write.xlsx(data, "./test_lmm_new.xlsx")

# %% [code]
